# Supplementary material for: Exploring the microbiome of two uterine sites in cows
Source: Sci Rep. 2023 Oct 31;13:18768. doi: 10.1038/s41598-023-46093-0 (PMC10618249; doi:10.1038/s41598-023-46093-0)
Supplement: Supplementary file 2 — Supplementary Information 2. [file 41598_2023_46093_MOESM2_ESM.xlsx]

## Sheet: r_abund_all_samples
Kingdom	Phylum	Class	Order	Family	Genus	C10_S19	C12_S20	C15_S21	C17_S22	C18_S23	C43_S28	C45_S29	U10_S4	U12_S6	U13_S5	U14_S7	U15_S8	U18_S9	U5_S2	U7_S3
d__Bacteria	Bacteroidota	Bacteroidia	Flavobacteriales	Weeksellaceae	Chryseobacterium	0	0.212752	0.176552	0.568016	0.890575	0	0	0	0.243034	0.96963	0	0.305178	0.776868	0	0.000528216
d__Bacteria	Bacteroidota	Bacteroidia	Sphingobacteriales	Sphingobacteriaceae	Pedobacter	0.00232674	0.00469564	0.821197	0.430958	0.108185	0.198376	0	0.98263	0.0696674	0.000307098	0.000197891	0.637132	0.218859	0.123357	0.0199621
d__Bacteria	Bacteroidota	Bacteroidia	Sphingobacteriales	Sphingobacteriaceae	Sphingobacterium	0	0.601595	0.000135082	0.000158746	0	0	0	0	0	0.0170001	0.998879	0.000225207	0	0	0.000110045
d__Bacteria	Proteobacteria	Gammaproteobacteria	Xanthomonadales	Xanthomonadaceae	Stenotrophomonas	0.995009	0.000179104	0	0	6.57996e-05	0.236006	0	0.000274507	0.000224372	0.00766649	0	0	0	0.0206285	8.80359e-05
d__Bacteria	Bacteroidota	Bacteroidia	Flavobacteriales	Flavobacteriaceae	Flavobacterium	5.42505e-05	0.174961	0.000787978	8.54784e-05	0	0	0	0	0.685904	0.00313679	0	0.0266945	0.000502711	0	0.0919315
d__Bacteria	Actinobacteriota	Actinobacteria	Micrococcales	Micrococcaceae	Paeniglutamicibacter	0	0	0	0	0	0	0.979899	0	0	0	0	0	0	0	0
d__Bacteria	Actinobacteriota	Actinobacteria	Micrococcales	Micrococcaceae	Paenarthrobacter	0	0	0	0	0	0.537099	0	0	0	0	0	0	0	0.000116785	0
d__Bacteria	Firmicutes	Bacilli	Paenibacillales	Paenibacillaceae	Paenibacillus	0	0.00010902	0	0	0	0	0	0.000671018	0	0	0	0	0	0.0522879	0.399815
d__Bacteria	Firmicutes	Bacilli	Bacillales	Bacillaceae	Bacillus	0.000880064	0.00230499	0	0.000268647	0.000328998	0.00176455	0.000394138	0.0057189	0.000104173	0.000954198	0.000235585	0.0119435	0.000215448	0.392717	0.00504006
d__Bacteria	Actinobacteriota	Actinobacteria	Corynebacteriales	Nocardiaceae	Rhodococcus	0	0.000155743	0	0	0	0.00348607	0	0	0	0	0	8.25758e-05	0	0.000180486	0.39165
d__Bacteria	Proteobacteria	Gammaproteobacteria	Pseudomonadales	Pseudomonadaceae	Pseudomonas	0.000494283	0.000996753	0.000326448	0.000317491	0.000504463	0.00616877	0.000644953	0.0054444	0.00036861	0.000965166	0.000320395	0.000532989	0.000538619	0.370591	0.00132054
d__Bacteria	Proteobacteria	Alphaproteobacteria	Rhizobiales	Rhizobiaceae	Phyllobacterium	0.000114529	0	0	0.000170957	0	0.0154793	0.0179751	0	0.000120199	0	8.48104e-05	0.000165152	0.000143632	0	0.00919975
d__Bacteria	Proteobacteria	Gammaproteobacteria	Pseudomonadales	Moraxellaceae	Acinetobacter	0	7.00842e-05	0	0	0	0.000100422	0	0.000716769	0	8.77424e-05	0	0	0	0.0398131	0.00178273
d__Bacteria	Actinobacteriota	Actinobacteria	Micrococcales	Micrococcaceae	Arthrobacter	0	0	0	0	0	0	0	0	0	0	0	0	0	0	0.0350603
d__Bacteria	Firmicutes	Clostridia	Oscillospirales	Oscillospiraceae	UCG-005	0	0	0.000427759	0	0	0	0.000107492	0.000899774	0	0.000109678	0	0.00248478	0.000592481	0	0.00622854
d__Bacteria	Bacteroidota	Bacteroidia	Sphingobacteriales	Sphingobacteriaceae	Mucilaginibacter	0	3.89357e-05	0	0	0	0	0	0	0	0	0	0.00467679	0	0	0
d__Bacteria	Firmicutes	Clostridia	Peptostreptococcales-Tissierellales	Peptostreptococcaceae	Romboutsia	0	0	0	0	0	0	0	0.000701519	0	0	0	0.000848278	0	0	0.00255304
d__Bacteria	Proteobacteria	Gammaproteobacteria	Enterobacterales	Morganellaceae	Buchnera	0	0	0	0	0	0	0	0.000106753	0	0	0	0	0	0	0.00385157
d__Bacteria	Bacteroidota	Bacteroidia	Cytophagales	Spirosomaceae	Dyadobacter	0	0.00204023	0	0	0	0	0	0	0.000296491	0	0	0	0.000538619	0	0.000132054
d__Bacteria	Firmicutes	Clostridia	Lachnospirales	Lachnospiraceae	Lachnospiraceae_NK3A20_group	0	0	0	0	0	0	0	0.000106753	0	0	0.000113081	0.000427893	0	0	0.00231094
d__Bacteria	Firmicutes	Clostridia	Oscillospirales	UCG-010	UCG-010	0	0	3.37705e-05	0	2.19332e-05	0	0	0.000228756	1.60265e-05	0	3.76935e-05	0.000472934	0	0	0.00206884
d__Bacteria	Proteobacteria	Alphaproteobacteria	Rhizobiales	Devosiaceae	Devosia	0	0	0	0	0	0	0	0	0	0	0	0	0	0	0.00248701
d__Bacteria	Actinobacteriota	Actinobacteria	Corynebacteriales	Corynebacteriaceae	Corynebacterium	0	0	0	0	0	0	0	0	0	0	0	0	0	0	0.00237697
d__Bacteria	Bacteroidota	Bacteroidia	Bacteroidales	Bacteroidaceae	Bacteroides	0	0	0	0	0	0	0	0.000167755	0	0	0	0.00055551	0	0	0.00134255
d__Bacteria	Bacteroidota	Bacteroidia	Cytophagales	Hymenobacteraceae	Hymenobacter	0	0	0	0	0	0	0	0	0	0	0	0.00201935	0	0	0
d__Bacteria	Firmicutes	Clostridia	Peptostreptococcales-Tissierellales	Anaerovoracaceae	Mogibacterium	0	0	0	0	0	0	0	0	0	0	0	0.000382851	0	0	0.0014746
d__Bacteria	Proteobacteria	Gammaproteobacteria	Enterobacterales	Enterobacteriaceae	Escherichia-Shigella	0	0	0	0	0	0	0	0	0	0	0	0	0	0	0.00184875
d__Bacteria	Firmicutes	Bacilli	Staphylococcales	Staphylococcaceae	Staphylococcus	0	0	0	0	0	0	0	0	0	0	0	0	0	0	0.00173871
d__Bacteria	Bacteroidota	Bacteroidia	Bacteroidales	Prevotellaceae	Prevotellaceae_UCG-004	0	0	0.000112568	0	0	0	0	0.000137254	0	0	0	0.000330303	0	0	0.00107844
d__Bacteria	Bacteroidota	Bacteroidia	Bacteroidales	Rikenellaceae	Alistipes	0	0	0	0	0	0	0	0	0	0	0	0.000548003	0	0	0.00107844
d__Bacteria	Firmicutes	Bacilli	Mycoplasmatales	Mycoplasmataceae	Mycoplasma	0	0	0	0	6.57996e-05	0	0	0	0	0	0	0	0.00134655	0	0.000110045
d__Bacteria	Bacteroidota	Bacteroidia	Bacteroidales	Rikenellaceae	Rikenellaceae_RC9_gut_group	0	0	0.000123825	0	0	0	0	0	0	0	0	0.000743182	0	0	0.000308126
d__Bacteria	Firmicutes	Clostridia	Oscillospirales	Oscillospiraceae	NK4A214_group	0	0	0	0	0	0	0	0.000137254	0	8.77424e-05	0	0.00012011	0	0	0.00063826
d__Bacteria	Firmicutes	Clostridia	Peptostreptococcales-Tissierellales	Anaerovoracaceae	Family_XIII_AD3011_group	0	0	0	0	0	0	0	0	0	2.19356e-05	0	0.000157645	0	2.12337e-05	0.000770314
d__Bacteria	Firmicutes	Clostridia	Clostridia_UCG-014	Clostridia_UCG-014	Clostridia_UCG-014	0	0	5.62841e-05	0	0	0	0	0	7.21194e-05	0	0	0.000232714	0	0	0.000550224
d__Bacteria	Firmicutes	Bacilli	Lactobacillales	Vagococcaceae	Vagococcus	0	0	0	0	0	0	0	0.000396511	0	0	0	0	0	0	0.00044018
d__Bacteria	Firmicutes	Clostridia	Oscillospirales	[Eubacterium]_coprostanoligenes_group	[Eubacterium]_coprostanoligenes_group	0	2.33614e-05	7.87978e-05	0	0	0	0	0	0	0	0	0.000307782	0	0	0.000418171
d__Bacteria	Proteobacteria	Gammaproteobacteria	Burkholderiales	Oxalobacteraceae	Herminiimonas	0	0	0	0	0	0	0.000824107	0	0	0	0	0	0	0	0
d__Bacteria	Firmicutes	Bacilli	Mycoplasmatales	Mycoplasmataceae	Ureaplasma	0	0	0	0	0	0.000760336	0	0	0	0	0	0	0	0	0
d__Bacteria	Firmicutes	Bacilli	Erysipelotrichales	Erysipelotrichaceae	Erysipelothrix	0.000180835	0	6.75409e-05	0	0	0	0	0.000457512	0	0	0	0	0	0	4.4018e-05
d__Bacteria	Firmicutes	Clostridia	Lachnospirales	Lachnospiraceae	Acetitomaculum	0	0	0	0	0	0	0	0	0	0	0	0.00012011	0	0	0.000594242
d__Bacteria	Proteobacteria	Alphaproteobacteria	Caulobacterales	Caulobacteraceae	Brevundimonas	1.80835e-05	0	0	0	0	0.000272573	0	0	0	0	0	0	0	0	0.000418171
d__Bacteria	Proteobacteria	Alphaproteobacteria	Sphingomonadales	Sphingomonadaceae	Sphingomonas	0	0	0	0	5.4833e-05	5.73839e-05	0	0	0	0	0	0.000142631	0	0	0.000418171
d__Bacteria	Verrucomicrobiota	Kiritimatiellae	WCHB1-41	WCHB1-41	WCHB1-41	0	0	0	0	0	0	0	0.000137254	0	0	0	6.00551e-05	0	0	0.00044018
d__Bacteria	Proteobacteria	Alphaproteobacteria	Rhizobiales	Rhizobiaceae	Ochrobactrum	0.000608811	0	0	0	0	0	0	0	0	0	0	0	0	0	0
d__Bacteria	Firmicutes	Clostridia	Christensenellales	Christensenellaceae	Christensenellaceae_R-7_group	0	0	0	0	0	0	3.58307e-05	0	0	0	0	0.000495455	5.38619e-05	0	0
d__Bacteria	Firmicutes	Clostridia	Peptostreptococcales-Tissierellales	Peptostreptococcales-Tissierellales	Tissierella	4.21949e-05	0	0	0	0	0	0	0.000503264	0	0	0	0	0	0	0
d__Bacteria	Actinobacteriota	Coriobacteriia	Coriobacteriales	Atopobiaceae	Olsenella	0	0	0	0	0	0	0	0	0	0	0	0.000180165	0	0	0.000352144
d__Bacteria	Firmicutes	Bacilli	RF39	RF39	RF39	0	0	0	0	0	0	0	3.05008e-05	0	0	0	0.000210193	8.97698e-05	0	0.000198081
d__Bacteria	Bacteroidota	Bacteroidia	Bacteroidales	Prevotellaceae	Alloprevotella	0	0	4.50273e-05	0	0	0	0	0	0	0	0	0.0002177	0	0	0.000264108
d__Bacteria	Bacteroidota	Bacteroidia	Bacteroidales	Paludibacteraceae	uncultured	0	0	3.37705e-05	0	0	0	0	0	0	0	0	0.000172658	0	0	0.000308126
d__Bacteria	Firmicutes	Bacilli	Erysipelotrichales	Erysipelotrichaceae	Solobacterium	0	0	0	0	0	0	0	9.15025e-05	0	0	0	9.75895e-05	0	0	0.000308126
d__Bacteria	Firmicutes	Clostridia	Lachnospirales	Lachnospiraceae	[Eubacterium]_hallii_group	0	0	0	0	0	0	0	4.57512e-05	0	0	0	0.000210193	0	0	0.00022009
d__Bacteria	Firmicutes	Clostridia	Monoglobales	Monoglobaceae	Monoglobus	0	0	0	0	0	0	0	0	0	0	0	0.000135124	0	0	0.000308126
d__Bacteria	Bacteroidota	Bacteroidia	Bacteroidales	Prevotellaceae	Prevotellaceae_UCG-003	0	0	0	0	0	0	0	0	0	0	0	0	0	0	0.00044018
d__Bacteria	Proteobacteria	Gammaproteobacteria	Cardiobacteriales	Wohlfahrtiimonadaceae	Ignatzschineria	0	0	0	0	0	0.000430379	0	0	0	0	0	0	0	0	0
d__Bacteria	Bacteroidota	Bacteroidia	Bacteroidales	uncultured	uncultured	0	0	0	0	0	0	0	0	0	0	0	0	0	0	0.000418171
d__Bacteria	Campilobacterota	Campylobacteria	Campylobacterales	Helicobacteraceae	Helicobacter	0.00013864	0	0	0	8.77328e-05	0	0	0	0	0	7.53871e-05	0	0.000107724	0	0
d__Bacteria	Desulfobacterota	Desulfovibrionia	Desulfovibrionales	Desulfovibrionaceae	Mailhella	0	0	0	0	0	0	0	0	0	0	0	7.50689e-05	0	0	0.000330135
d__Bacteria	Firmicutes	Clostridia	Oscillospirales	Ruminococcaceae	Ruminococcus	0	4.67228e-05	0	0	0	0	0.000119436	0	8.01327e-05	0	5.65403e-05	0	8.97698e-05	0	0
d__Bacteria	Firmicutes	Bacilli	Staphylococcales	Staphylococcaceae	Auricoccus-Abyssicoccus	0	0	0	0	0	0	0	0	0	0	0	0	0	0	0.000352144
d__Bacteria	Firmicutes	Clostridia	Lachnospirales	Lachnospiraceae	Lachnospiraceae_UCG-010	0	0	0	0	0	0	0	0	0	0	0	8.25758e-05	0	0	0.000264108
d__Bacteria	Bacteroidota	Bacteroidia	Bacteroidales	p-2534-18B5_gut_group	p-2534-18B5_gut_group	0	0	0	0	0	0	0	0	0	0	0	9.00827e-05	0	0	0.000242099
d__Bacteria	Bacteroidota	Bacteroidia	Bacteroidales	Bacteroidales_RF16_group	Bacteroidales_RF16_group	0	0	0	0	0	0	0	0	0	0	0	0	0	0	0.000330135
d__Bacteria	Firmicutes	Clostridia	Peptostreptococcales-Tissierellales	Peptostreptococcales-Tissierellales	Anaerococcus	1.20557e-05	0	0	0	0	0	0	0	0	0	0	0	0	0	0.000308126
d__Bacteria	Firmicutes	Bacilli	Acholeplasmatales	Acholeplasmataceae	Anaeroplasma	4.82227e-05	3.11485e-05	0	0	6.57996e-05	0	0	0	6.41062e-05	0	0	3.75344e-05	0	6.3701e-05	0
d__Bacteria	Firmicutes	Clostridia	Peptostreptococcales-Tissierellales	Peptostreptococcaceae	Paraclostridium	7.2334e-05	0	0	0	0	0	0	0.000228756	0	0	0	0	0	0	0
d__Bacteria	Actinobacteriota	Actinobacteria	Micrococcales	Microbacteriaceae	Rathayibacter	0	0	0	0	0	0	0	0	0	0	0	0	0	0	0.000286117
d__Bacteria	Firmicutes	Bacilli	Izemoplasmatales	Izemoplasmatales	Izemoplasmatales	0	0	0	0	0	0	0	4.57512e-05	0	0	0	9.00827e-05	0	0	0.000132054
d__Bacteria	Fusobacteriota	Fusobacteriia	Fusobacteriales	Fusobacteriaceae	Fusobacterium	0	0	0	0	0	0	0	0	0	0	0	0	0	0	0.000242099
d__Bacteria	Proteobacteria	Gammaproteobacteria	Burkholderiales	Alcaligenaceae	Achromobacter	0	0	0	0	0	0	0	0	0	0	0	0	0	0.000222954	0
d__Bacteria	Proteobacteria	Alphaproteobacteria	Rhizobiales	Rhizobiaceae	Pseudochrobactrum	0	0	0	0	0	0	0	0	0	0	0	0	0	0	0.00022009
d__Bacteria	Firmicutes	Clostridia	Lachnospirales	Lachnospiraceae	[Ruminococcus]_gauvreauii_group	0	0	0	0	0	0	0	0	0	0	0	5.25482e-05	0	0	0.000154063
d__Bacteria	Firmicutes	Negativicutes	Acidaminococcales	Acidaminococcaceae	Phascolarctobacterium	0	0	0	0	0	0	0	4.57512e-05	0	0	0	0	0	0	0.000132054
d__Bacteria	Firmicutes	Bacilli	Staphylococcales	Gemellaceae	Gemella	0	0	0	0	0	0	0	0	0	0	0	0	0	0	0.000176072
d__Bacteria	Firmicutes	Clostridia	Oscillospirales	Oscillospiraceae	Oscillibacter	0	0	0	0	0	0	0	0	0	0	0	0	0	0	0.000176072
d__Bacteria	Firmicutes	Clostridia	Peptococcales	Peptococcaceae	uncultured	0	0	0	0	0	0	0	0	0	0	0	0	0	0	0.000154063
d__Bacteria	Firmicutes	Clostridia	Peptostreptococcales-Tissierellales	Peptostreptococcales-Tissierellales	Peptoniphilus	0	0	0	0	0	0	0	0	0	0	0	0	0	0	0.000154063
d__Bacteria	Proteobacteria	Gammaproteobacteria	Burkholderiales	Neisseriaceae	Neisseria	0	0	0	0	0	0	0	0	0	0	0	0	0	0	0.000154063
d__Bacteria	Firmicutes	Bacilli	Erysipelotrichales	Erysipelotrichaceae	[Anaerorhabdus]_furcosa_group	0	0	0	0	0	0	0	0	0	0	0	3.00276e-05	0	0	0.000110045
d__Bacteria	Proteobacteria	Alphaproteobacteria	Rhizobiales	Beijerinckiaceae	Methylobacterium-Methylorubrum	0	0	0	0	0	0	0	0	0	0	0	0.00012011	0	0	0
d__Bacteria	Firmicutes	Bacilli	Lactobacillales	Streptococcaceae	Streptococcus	0	0	0	0	0	0	0	0	0	0	0	6.00551e-05	5.38619e-05	0	0
d__Bacteria	Bacteroidota	Bacteroidia	Bacteroidales	p-251-o5	p-251-o5	0	0	0	0	0	0	0	0	0	0	0	0.000112603	0	0	0
d__Bacteria	Firmicutes	Clostridia	Oscillospirales	Butyricicoccaceae	UCG-009	0	0	0	0	0	0	0	0	0	0	0	4.50413e-05	0	0	6.60269e-05
d__Bacteria	Bacteroidota	Bacteroidia	Bacteroidales	Tannerellaceae	Parabacteroides	0	0	0	0	0	0	0	0	0	0	0	0	0	0	0.000110045
d__Bacteria	Firmicutes	Bacilli	Lactobacillales	Streptococcaceae	Lactococcus	0	0	0	0	0	0	0	0	0	0	0	0	0	0	0.000110045
d__Bacteria	Firmicutes	Clostridia	Lachnospirales	Lachnospiraceae	Dorea	0	0	0	0	0	0	0	0	0	0	0	0	0	0	0.000110045
d__Bacteria	Firmicutes	Bacilli	Erysipelotrichales	Erysipelotrichaceae	Turicibacter	0	0	0	0	0	0	0	0	0	0	0	0.000105096	0	0	0
d__Bacteria	Firmicutes	Clostridia	Oscillospirales	Oscillospirales	Hydrogenoanaerobacterium	0	0	0	0	0	0	0	0	0	0	0	1.50138e-05	0	0	8.80359e-05
d__Bacteria	Spirochaetota	Spirochaetia	Spirochaetales	Spirochaetaceae	Treponema	0	0	0	0	0	0	0	0	0	0	0	1.50138e-05	0	0	8.80359e-05
d__Bacteria	Firmicutes	Clostridia	Clostridia_vadinBB60_group	Clostridia_vadinBB60_group	Clostridia_vadinBB60_group	0	0	0	0	0	0	0	0	0	0	0	9.75895e-05	0	0	0
d__Bacteria	Firmicutes	Bacilli	Erysipelotrichales	Erysipelatoclostridiaceae	uncultured	0	0	0	0	0	0	0	0	0	0	0	3.00276e-05	0	0	6.60269e-05
d__Bacteria	Proteobacteria	Gammaproteobacteria	Legionellales	Legionellaceae	Legionella	0	0	0	0	0	0	0	0	0	0	0	0	0	0	8.80359e-05
d__Bacteria	Cyanobacteria	Vampirivibrionia	Gastranaerophilales	Gastranaerophilales	Gastranaerophilales	0	0	0	0	0	0	0	0	0	0	0	1.50138e-05	0	0	6.60269e-05
d__Bacteria	Verrucomicrobiota	Verrucomicrobiae	Chthoniobacterales	Chthoniobacteraceae	LD29	0	0	0	0	0	0	0	0	0	0	0	7.50689e-05	0	0	0
d__Bacteria	Bacteroidota	Bacteroidia	Bacteroidales	F082	F082	0	0	0	0	0	0	0	0	0	0	0	6.7562e-05	0	0	0
d__Bacteria	Bacteroidota	Bacteroidia	Bacteroidales	Rikenellaceae	dgA-11_gut_group	0	0	0	0	0	0	0	0	0	0	0	6.7562e-05	0	0	0
d__Bacteria	Firmicutes	Clostridia	Peptostreptococcales-Tissierellales	Peptostreptococcaceae	Peptostreptococcus	0	0	2.25136e-05	0	0	0	0	0	0	0	0	0	0	0	4.4018e-05
d__Bacteria	Bacteroidota	Bacteroidia	Flavobacteriales	Flavobacteriaceae	Ulvibacter	0	0	0	0	0	0	0	0	0	0	0	0	0	0	6.60269e-05
d__Bacteria	Firmicutes	Clostridia	Lachnospirales	Lachnospiraceae	[Eubacterium]_ventriosum_group	0	0	0	0	0	0	0	0	0	0	0	0	0	0	6.60269e-05
d__Bacteria	Firmicutes	Clostridia	Oscillospirales	Oscillospiraceae	Colidextribacter	0	0	0	0	0	0	0	0	0	0	0	5.25482e-05	0	0	0
d__Bacteria	Firmicutes	Clostridia	Peptostreptococcales-Tissierellales	Anaerovoracaceae	[Eubacterium]_brachy_group	0	0	0	0	0	0	0	0	0	0	0	5.25482e-05	0	0	0
d__Bacteria	Proteobacteria	Gammaproteobacteria	Pseudomonadales	Moraxellaceae	Psychrobacter	0	0	0	0	0	0	0	0	4.80796e-05	0	0	0	0	0	0
d__Bacteria	Proteobacteria	Gammaproteobacteria	Aeromonadales	Succinivibrionaceae	Ruminobacter	0	0	0	0	0	0	0	4.57512e-05	0	0	0	0	0	0	0
d__Bacteria	Bacteroidota	Bacteroidia	Cytophagales	Spirosomaceae	Spirosoma	0	0	0	0	0	0	0	0	0	0	0	4.50413e-05	0	0	0
d__Bacteria	Firmicutes	Clostridia	Oscillospirales	Ruminococcaceae	uncultured	0	0	0	0	0	0	0	0	0	0	0	4.50413e-05	0	0	0
d__Bacteria	Proteobacteria	Gammaproteobacteria	Diplorickettsiales	Diplorickettsiaceae	Rickettsiella	0	0	0	0	0	0	0	0	0	0	0	4.50413e-05	0	0	0
d__Bacteria	Firmicutes	Bacilli	Bacillales	Planococcaceae	Sporosarcina	0	0	0	0	0	0	0	0	0	0	0	0	0	0	4.4018e-05
d__Bacteria	Firmicutes	Bacilli	Erysipelotrichales	Erysipelotrichaceae	uncultured	0	0	0	0	0	0	0	0	0	0	0	0	0	0	4.4018e-05
d__Bacteria	Proteobacteria	Gammaproteobacteria	Burkholderiales	Burkholderiaceae	Burkholderia-Caballeronia-Paraburkholderia	0	0	0	0	4.38664e-05	0	0	0	0	0	0	0	0	0	0
d__Bacteria	Bacteroidota	Bacteroidia	Chitinophagales	Chitinophagaceae	Aurantisolimonas	0	0	0	0	4.38664e-05	0	0	0	0	0	0	3.75344e-05	0	0	0
d__Bacteria	Firmicutes	Clostridia	Clostridiales	Clostridiaceae	Clostridium_sensu_stricto_1	0	0	0	0	4.38664e-05	0	0	0	0	0	0	3.75344e-05	0	0	0
d__Bacteria	Proteobacteria	Alphaproteobacteria	Rickettsiales	Rickettsiaceae	Rickettsia	0	0	0	0	4.38664e-05	0	0	0	0	0	0	3.75344e-05	0	0	0
d__Bacteria	Proteobacteria	Alphaproteobacteria	Rhizobiales	Beijerinckiaceae	uncultured	0	0	0	0	4.38664e-05	0	0	0	0	3.29034e-05	0	0	0	0	0
d__Bacteria	Bacteroidota	Bacteroidia	Bacteroidales	Prevotellaceae	Prevotellaceae_UCG-001	0	0	0	0	4.38664e-05	0	0	3.05008e-05	0	0	0	0	0	0	0
d__Bacteria	Firmicutes	Clostridia	Lachnospirales	Defluviitaleaceae	Defluviitaleaceae_UCG-011	0	0	0	0	4.38664e-05	0	0	0	0	0	0	3.00276e-05	0	0	0
d__Bacteria	Bacteroidota	Bacteroidia	Chitinophagales	Chitinophagaceae	Ferruginibacter	0	0	0	2.44224e-05	4.38664e-05	0	0	0	0	0	0	0	0	0	0
d__Bacteria	Bacteroidota	Bacteroidia	Bacteroidales	Bacteroidales_UCG-001	Bacteroidales_UCG-001	0	0	0	0	4.38664e-05	0	0	0	0	0	0	1.50138e-05	0	0	0
d__Bacteria	Firmicutes	Clostridia	Eubacteriales	Eubacteriaceae	Pseudoramibacter	0	0	0	0	4.38664e-05	0	0	0	0	0	0	1.50138e-05	0	0	0

## Sheet: r_abund_Genus_sites_35
Kingdom	Phylum	Class	Order	Family	Genus	UH	UB
Bacteria	Bacteroidota	Bacteroidia	Flavobacteriales	Weeksellaceae	Chryseobacterium	26.3985	28.6905
Bacteria	Bacteroidota	Bacteroidia	Sphingobacteriales	Sphingobacteriaceae	Pedobacter	22.3677	25.6514
Bacteria	Bacteroidota	Bacteroidia	Sphingobacteriales	Sphingobacteriaceae	Sphingobacterium	8.59841	12.7027
Bacteria	Bacteroidota	Bacteroidia	Flavobacteriales	Flavobacteriaceae	Flavobacterium	2.5127	10.1021
Bacteria	Firmicutes	Bacilli	Paenibacillales	Paenibacillaceae	Paenibacillus	0.00155743	5.65968
Bacteria	Firmicutes	Bacilli	Bacillales	Bacillaceae	Bacillus	0.084877	5.21161
Bacteria	Actinobacteriota	Actinobacteria	Corynebacteriales	Nocardiaceae	Rhodococcus	0.0520259	4.89891
Bacteria	Proteobacteria	Gammaproteobacteria	Pseudomonadales	Pseudomonadaceae	Pseudomonas	0.135045	4.75103
Bacteria	Proteobacteria	Gammaproteobacteria	Pseudomonadales	Moraxellaceae	Acinetobacter	0.0024358	0.530005
Bacteria	Actinobacteriota	Actinobacteria	Micrococcales	Micrococcaceae	Arthrobacter	0	0.438254
Bacteria	Proteobacteria	Gammaproteobacteria	Xanthomonadales	Xanthomonadaceae	Stenotrophomonas	17.5894	0.361024
Bacteria	Firmicutes	Clostridia	Oscillospirales	Oscillospiraceae	UCG-005	0.00764645	0.128941
Bacteria	Proteobacteria	Alphaproteobacteria	Rhizobiales	Rhizobiaceae	Phyllobacterium	0.481998	0.121419
Bacteria	Bacteroidota	Bacteroidia	Sphingobacteriales	Sphingobacteriaceae	Mucilaginibacter	0.000556224	0.0584599
Bacteria	Firmicutes	Clostridia	Peptostreptococcales-Tissierellales	Peptostreptococcaceae	Romboutsia	0	0.0512855
Bacteria	Proteobacteria	Gammaproteobacteria	Enterobacterales	Morganellaceae	Buchnera	0	0.0494791
Bacteria	Firmicutes	Clostridia	Lachnospirales	Lachnospiraceae	Lachnospiraceae_NK3A20_group	0	0.0369834
Bacteria	Firmicutes	Clostridia	Oscillospirales	UCG-010	UCG-010	0.000795767	0.0353032
Bacteria	Proteobacteria	Alphaproteobacteria	Rhizobiales	Devosiaceae	Devosia	0	0.0310877
Bacteria	Actinobacteriota	Actinobacteria	Corynebacteriales	Corynebacteriaceae	Corynebacterium	0	0.0297121
Bacteria	Bacteroidota	Bacteroidia	Bacteroidales	Bacteroidaceae	Bacteroides	0	0.0258226
Bacteria	Bacteroidota	Bacteroidia	Cytophagales	Hymenobacteraceae	Hymenobacter	0	0.0252419
Bacteria	Firmicutes	Clostridia	Peptostreptococcales-Tissierellales	Anaerovoracaceae	Mogibacterium	0	0.0232182
Bacteria	Proteobacteria	Gammaproteobacteria	Enterobacterales	Enterobacteriaceae	Escherichia-Shigella	0	0.0231094
Bacteria	Firmicutes	Bacilli	Staphylococcales	Staphylococcaceae	Staphylococcus	0	0.0217339
Bacteria	Bacteroidota	Bacteroidia	Bacteroidales	Rikenellaceae	Alistipes	0	0.0203305
Bacteria	Bacteroidota	Bacteroidia	Bacteroidales	Prevotellaceae	Prevotellaceae_UCG-004	0.00160812	0.019325
Bacteria	Firmicutes	Bacilli	Mycoplasmatales	Mycoplasmataceae	Mycoplasma	0.000939994	0.0182074
Bacteria	Bacteroidota	Bacteroidia	Bacteroidales	Rikenellaceae	Rikenellaceae_RC9_gut_group	0.00176893	0.0131413
Bacteria	Bacteroidota	Bacteroidia	Cytophagales	Spirosomaceae	Dyadobacter	0.0291461	0.0120895
Bacteria	Firmicutes	Clostridia	Oscillospirales	[Eubacterium]_coprostanoligenes_group	[Eubacterium]_coprostanoligenes_group	0.00145942	0.00907441
Bacteria	Firmicutes	Clostridia	Christensenellales	Christensenellaceae	Christensenellaceae_R-7_group	0.000511868	0.00686646
Bacteria	Actinobacteriota	Actinobacteria	Micrococcales	Micrococcaceae	Paenarthrobacter	7.67284	0.00145982
Bacteria	Actinobacteriota	Actinobacteria	Micrococcales	Micrococcaceae	Paeniglutamicibacter	13.9986	0
Bacteria	Proteobacteria	Alphaproteobacteria	Rhizobiales	Rhizobiaceae	Ochrobactrum	0.00869731	0
					Remainder	40.1227	22.8533

## Sheet: r_abund_Genus_site_all
Kingdom	Phylum	Class	Order	Family	Genus	UH	UB
d__Bacteria	Actinobacteriota	Actinobacteria	Corynebacteriales	Corynebacteriaceae	Corynebacterium	0	0.0297121
d__Bacteria	Actinobacteriota	Actinobacteria	Corynebacteriales	Nocardiaceae	Rhodococcus	0.0520259	4.89891
d__Bacteria	Actinobacteriota	Actinobacteria	Micrococcales	Microbacteriaceae	Rathayibacter	0	0.00357646
d__Bacteria	Actinobacteriota	Actinobacteria	Micrococcales	Micrococcaceae	Arthrobacter	0	0.438254
d__Bacteria	Actinobacteriota	Actinobacteria	Micrococcales	Micrococcaceae	Paenarthrobacter	7.67284	0.00145982
d__Bacteria	Actinobacteriota	Actinobacteria	Micrococcales	Micrococcaceae	Paeniglutamicibacter	13.9986	0
d__Bacteria	Actinobacteriota	Coriobacteriia	Coriobacteriales	Atopobiaceae	Olsenella	0	0.00665386
d__Bacteria	Bacteroidota	Bacteroidia	Bacteroidales	Bacteroidaceae	Bacteroides	0	0.0258226
d__Bacteria	Bacteroidota	Bacteroidia	Bacteroidales	Bacteroidales_RF16_group	Bacteroidales_RF16_group	0	0.00412668
d__Bacteria	Bacteroidota	Bacteroidia	Bacteroidales	Bacteroidales_UCG-001	Bacteroidales_UCG-001	0	0.000187672
d__Bacteria	Bacteroidota	Bacteroidia	Bacteroidales	F082	F082	0	0.000844525
d__Bacteria	Bacteroidota	Bacteroidia	Bacteroidales	p-251-o5	p-251-o5	0	0.00140754
d__Bacteria	Bacteroidota	Bacteroidia	Bacteroidales	p-2534-18B5_gut_group	p-2534-18B5_gut_group	0	0.00415227
d__Bacteria	Bacteroidota	Bacteroidia	Bacteroidales	Paludibacteraceae	uncultured	0.000482435	0.0060098
d__Bacteria	Bacteroidota	Bacteroidia	Bacteroidales	Prevotellaceae	Alloprevotella	0.000643247	0.00602259
d__Bacteria	Bacteroidota	Bacteroidia	Bacteroidales	Prevotellaceae	Prevotellaceae_UCG-001	0	0.00038126
d__Bacteria	Bacteroidota	Bacteroidia	Bacteroidales	Prevotellaceae	Prevotellaceae_UCG-003	0	0.00550224
d__Bacteria	Bacteroidota	Bacteroidia	Bacteroidales	Prevotellaceae	Prevotellaceae_UCG-004	0.00160812	0.019325
d__Bacteria	Bacteroidota	Bacteroidia	Bacteroidales	Rikenellaceae	Alistipes	0	0.0203305
d__Bacteria	Bacteroidota	Bacteroidia	Bacteroidales	Rikenellaceae	dgA-11_gut_group	0	0.000844525
d__Bacteria	Bacteroidota	Bacteroidia	Bacteroidales	Rikenellaceae	Rikenellaceae_RC9_gut_group	0.00176893	0.0131413
d__Bacteria	Bacteroidota	Bacteroidia	Bacteroidales	Tannerellaceae	Parabacteroides	0	0.00137556
d__Bacteria	Bacteroidota	Bacteroidia	Bacteroidales	uncultured	uncultured	0	0.00522713
d__Bacteria	Bacteroidota	Bacteroidia	Chitinophagales	Chitinophagaceae	Aurantisolimonas	0	0.00046918
d__Bacteria	Bacteroidota	Bacteroidia	Chitinophagales	Chitinophagaceae	Ferruginibacter	0.000348892	0
d__Bacteria	Bacteroidota	Bacteroidia	Cytophagales	Hymenobacteraceae	Hymenobacter	0	0.0252419
d__Bacteria	Bacteroidota	Bacteroidia	Cytophagales	Spirosomaceae	Dyadobacter	0.0291461	0.0120895
d__Bacteria	Bacteroidota	Bacteroidia	Cytophagales	Spirosomaceae	Spirosoma	0	0.000563017
d__Bacteria	Bacteroidota	Bacteroidia	Flavobacteriales	Flavobacteriaceae	Flavobacterium	2.5127	10.1021
d__Bacteria	Bacteroidota	Bacteroidia	Flavobacteriales	Flavobacteriaceae	Ulvibacter	0	0.000825337
d__Bacteria	Bacteroidota	Bacteroidia	Flavobacteriales	Weeksellaceae	Chryseobacterium	26.3985	28.6905
d__Bacteria	Bacteroidota	Bacteroidia	Sphingobacteriales	Sphingobacteriaceae	Mucilaginibacter	0.000556224	0.0584599
d__Bacteria	Bacteroidota	Bacteroidia	Sphingobacteriales	Sphingobacteriaceae	Pedobacter	22.3677	25.6514
d__Bacteria	Bacteroidota	Bacteroidia	Sphingobacteriales	Sphingobacteriaceae	Sphingobacterium	8.59841	12.7027
d__Bacteria	Campilobacterota	Campylobacteria	Campylobacterales	Helicobacteraceae	Helicobacter	0.0032339	0.00228889
d__Bacteria	Cyanobacteria	Vampirivibrionia	Gastranaerophilales	Gastranaerophilales	Gastranaerophilales	0	0.00101301
d__Bacteria	Desulfobacterota	Desulfovibrionia	Desulfovibrionales	Desulfovibrionaceae	Mailhella	0	0.00506504
d__Bacteria	Firmicutes	Bacilli	Acholeplasmatales	Acholeplasmataceae	Anaeroplasma	0.00207387	0.00206677
d__Bacteria	Firmicutes	Bacilli	Bacillales	Bacillaceae	Bacillus	0.084877	5.21161
d__Bacteria	Firmicutes	Bacilli	Bacillales	Planococcaceae	Sporosarcina	0	0.000550224
d__Bacteria	Firmicutes	Bacilli	Erysipelotrichales	Erysipelatoclostridiaceae	uncultured	0	0.00120068
d__Bacteria	Firmicutes	Bacilli	Erysipelotrichales	Erysipelotrichaceae	[Anaerorhabdus]_furcosa_group	0	0.00175091
d__Bacteria	Firmicutes	Bacilli	Erysipelotrichales	Erysipelotrichaceae	Erysipelothrix	0.00354823	0.00626913
d__Bacteria	Firmicutes	Bacilli	Erysipelotrichales	Erysipelotrichaceae	Solobacterium	0	0.00621522
d__Bacteria	Firmicutes	Bacilli	Erysipelotrichales	Erysipelotrichaceae	Turicibacter	0	0.00131371
d__Bacteria	Firmicutes	Bacilli	Erysipelotrichales	Erysipelotrichaceae	uncultured	0	0.000550224
d__Bacteria	Firmicutes	Bacilli	Izemoplasmatales	Izemoplasmatales	Izemoplasmatales	0	0.0033486
d__Bacteria	Firmicutes	Bacilli	Lactobacillales	Streptococcaceae	Lactococcus	0	0.00137556
d__Bacteria	Firmicutes	Bacilli	Lactobacillales	Streptococcaceae	Streptococcus	0	0.00142396
d__Bacteria	Firmicutes	Bacilli	Lactobacillales	Vagococcaceae	Vagococcus	0	0.0104586
d__Bacteria	Firmicutes	Bacilli	Mycoplasmatales	Mycoplasmataceae	Mycoplasma	0.000939994	0.0182074
d__Bacteria	Firmicutes	Bacilli	Mycoplasmatales	Mycoplasmataceae	Ureaplasma	0.0108619	0
d__Bacteria	Firmicutes	Bacilli	Paenibacillales	Paenibacillaceae	Paenibacillus	0.00155743	5.65968
d__Bacteria	Firmicutes	Bacilli	RF39	RF39	RF39	0	0.0066068
d__Bacteria	Firmicutes	Bacilli	Staphylococcales	Gemellaceae	Gemella	0	0.0022009
d__Bacteria	Firmicutes	Bacilli	Staphylococcales	Staphylococcaceae	Auricoccus-Abyssicoccus	0	0.0044018
d__Bacteria	Firmicutes	Bacilli	Staphylococcales	Staphylococcaceae	Staphylococcus	0	0.0217339
d__Bacteria	Firmicutes	Clostridia	Christensenellales	Christensenellaceae	Christensenellaceae_R-7_group	0.000511868	0.00686646
d__Bacteria	Firmicutes	Clostridia	Clostridia_UCG-014	Clostridia_UCG-014	Clostridia_UCG-014	0.000804059	0.0106882
d__Bacteria	Firmicutes	Clostridia	Clostridia_vadinBB60_group	Clostridia_vadinBB60_group	Clostridia_vadinBB60_group	0	0.00121987
d__Bacteria	Firmicutes	Clostridia	Clostridiales	Clostridiaceae	Clostridium_sensu_stricto_1	0	0.00046918
d__Bacteria	Firmicutes	Clostridia	Eubacteriales	Eubacteriaceae	Pseudoramibacter	0	0.000187672
d__Bacteria	Firmicutes	Clostridia	Lachnospirales	Defluviitaleaceae	Defluviitaleaceae_UCG-011	0	0.000375344
d__Bacteria	Firmicutes	Clostridia	Lachnospirales	Lachnospiraceae	[Eubacterium]_hallii_group	0	0.00595042
d__Bacteria	Firmicutes	Clostridia	Lachnospirales	Lachnospiraceae	[Eubacterium]_ventriosum_group	0	0.000825337
d__Bacteria	Firmicutes	Clostridia	Lachnospirales	Lachnospiraceae	[Ruminococcus]_gauvreauii_group	0	0.00258264
d__Bacteria	Firmicutes	Clostridia	Lachnospirales	Lachnospiraceae	Acetitomaculum	0	0.00892941
d__Bacteria	Firmicutes	Clostridia	Lachnospirales	Lachnospiraceae	Dorea	0	0.00137556
d__Bacteria	Firmicutes	Clostridia	Lachnospirales	Lachnospiraceae	Lachnospiraceae_NK3A20_group	0	0.0369834
d__Bacteria	Firmicutes	Clostridia	Lachnospirales	Lachnospiraceae	Lachnospiraceae_UCG-010	0	0.00433354
d__Bacteria	Firmicutes	Clostridia	Monoglobales	Monoglobaceae	Monoglobus	0	0.00554062
d__Bacteria	Firmicutes	Clostridia	Oscillospirales	[Eubacterium]_coprostanoligenes_group	[Eubacterium]_coprostanoligenes_group	0.00145942	0.00907441
d__Bacteria	Firmicutes	Clostridia	Oscillospirales	Butyricicoccaceae	UCG-009	0	0.00138835
d__Bacteria	Firmicutes	Clostridia	Oscillospirales	Oscillospiraceae	Colidextribacter	0	0.000656853
d__Bacteria	Firmicutes	Clostridia	Oscillospirales	Oscillospiraceae	NK4A214_group	0	0.0122921
d__Bacteria	Firmicutes	Clostridia	Oscillospirales	Oscillospiraceae	Oscillibacter	0	0.0022009
d__Bacteria	Firmicutes	Clostridia	Oscillospirales	Oscillospiraceae	UCG-005	0.00764645	0.128941
d__Bacteria	Firmicutes	Clostridia	Oscillospirales	Oscillospirales	Hydrogenoanaerobacterium	0	0.00128812
d__Bacteria	Firmicutes	Clostridia	Oscillospirales	Ruminococcaceae	Ruminococcus	0.00237369	0.00283054
d__Bacteria	Firmicutes	Clostridia	Oscillospirales	Ruminococcaceae	uncultured	0	0.000563017
d__Bacteria	Firmicutes	Clostridia	Oscillospirales	UCG-010	UCG-010	0.000795767	0.0353032
d__Bacteria	Firmicutes	Clostridia	Peptococcales	Peptococcaceae	uncultured	0	0.00192579
d__Bacteria	Firmicutes	Clostridia	Peptostreptococcales-Tissierellales	Anaerovoracaceae	[Eubacterium]_brachy_group	0	0.000656853
d__Bacteria	Firmicutes	Clostridia	Peptostreptococcales-Tissierellales	Anaerovoracaceae	Family_XIII_AD3011_group	0	0.0121391
d__Bacteria	Firmicutes	Clostridia	Peptostreptococcales-Tissierellales	Anaerovoracaceae	Mogibacterium	0	0.0232182
d__Bacteria	Firmicutes	Clostridia	Peptostreptococcales-Tissierellales	Peptostreptococcaceae	Paraclostridium	0.00103334	0.00285945
d__Bacteria	Firmicutes	Clostridia	Peptostreptococcales-Tissierellales	Peptostreptococcaceae	Peptostreptococcus	0.000321624	0.000550224
d__Bacteria	Firmicutes	Clostridia	Peptostreptococcales-Tissierellales	Peptostreptococcaceae	Romboutsia	0	0.0512855
d__Bacteria	Firmicutes	Clostridia	Peptostreptococcales-Tissierellales	Peptostreptococcales-Tissierellales	Anaerococcus	0.000172224	0.00385157
d__Bacteria	Firmicutes	Clostridia	Peptostreptococcales-Tissierellales	Peptostreptococcales-Tissierellales	Peptoniphilus	0	0.00192579
d__Bacteria	Firmicutes	Clostridia	Peptostreptococcales-Tissierellales	Peptostreptococcales-Tissierellales	Tissierella	0.000602784	0.00629079
d__Bacteria	Firmicutes	Negativicutes	Acidaminococcales	Acidaminococcaceae	Phascolarctobacterium	0	0.00222256
d__Bacteria	Fusobacteriota	Fusobacteriia	Fusobacteriales	Fusobacteriaceae	Fusobacterium	0	0.00302623
d__Bacteria	Proteobacteria	Alphaproteobacteria	Caulobacterales	Caulobacteraceae	Brevundimonas	0.00415224	0.00522713
d__Bacteria	Proteobacteria	Alphaproteobacteria	Rhizobiales	Beijerinckiaceae	Methylobacterium-Methylorubrum	0	0.00150138
d__Bacteria	Proteobacteria	Alphaproteobacteria	Rhizobiales	Beijerinckiaceae	uncultured	0	0.000411292
d__Bacteria	Proteobacteria	Alphaproteobacteria	Rhizobiales	Devosiaceae	Devosia	0	0.0310877
d__Bacteria	Proteobacteria	Alphaproteobacteria	Rhizobiales	Rhizobiaceae	Ochrobactrum	0.00869731	0
d__Bacteria	Proteobacteria	Alphaproteobacteria	Rhizobiales	Rhizobiaceae	Phyllobacterium	0.481998	0.121419
d__Bacteria	Proteobacteria	Alphaproteobacteria	Rhizobiales	Rhizobiaceae	Pseudochrobactrum	0	0.00275112
d__Bacteria	Proteobacteria	Alphaproteobacteria	Rickettsiales	Rickettsiaceae	Rickettsia	0	0.00046918
d__Bacteria	Proteobacteria	Alphaproteobacteria	Sphingomonadales	Sphingomonadaceae	Sphingomonas	0.0016031	0.00701002
d__Bacteria	Proteobacteria	Gammaproteobacteria	Aeromonadales	Succinivibrionaceae	Ruminobacter	0	0.00057189
d__Bacteria	Proteobacteria	Gammaproteobacteria	Burkholderiales	Alcaligenaceae	Achromobacter	0	0.00278692
d__Bacteria	Proteobacteria	Gammaproteobacteria	Burkholderiales	Burkholderiaceae	Burkholderia-Caballeronia-Paraburkholderia	0.000626663	0
d__Bacteria	Proteobacteria	Gammaproteobacteria	Burkholderiales	Neisseriaceae	Neisseria	0	0.00192579
d__Bacteria	Proteobacteria	Gammaproteobacteria	Burkholderiales	Oxalobacteraceae	Herminiimonas	0.011773	0
d__Bacteria	Proteobacteria	Gammaproteobacteria	Cardiobacteriales	Wohlfahrtiimonadaceae	Ignatzschineria	0.00614827	0
d__Bacteria	Proteobacteria	Gammaproteobacteria	Diplorickettsiales	Diplorickettsiaceae	Rickettsiella	0	0.000563017
d__Bacteria	Proteobacteria	Gammaproteobacteria	Enterobacterales	Enterobacteriaceae	Escherichia-Shigella	0	0.0231094
d__Bacteria	Proteobacteria	Gammaproteobacteria	Enterobacterales	Morganellaceae	Buchnera	0	0.0494791
d__Bacteria	Proteobacteria	Gammaproteobacteria	Legionellales	Legionellaceae	Legionella	0	0.00110045
d__Bacteria	Proteobacteria	Gammaproteobacteria	Pseudomonadales	Moraxellaceae	Acinetobacter	0.0024358	0.530005
d__Bacteria	Proteobacteria	Gammaproteobacteria	Pseudomonadales	Moraxellaceae	Psychrobacter	0	0.000600995
d__Bacteria	Proteobacteria	Gammaproteobacteria	Pseudomonadales	Pseudomonadaceae	Pseudomonas	0.135045	4.75103
d__Bacteria	Proteobacteria	Gammaproteobacteria	Xanthomonadales	Xanthomonadaceae	Stenotrophomonas	17.5894	0.361024
d__Bacteria	Spirochaetota	Spirochaetia	Spirochaetales	Spirochaetaceae	Treponema	0	0.00128812
d__Bacteria	Verrucomicrobiota	Kiritimatiellae	WCHB1-41	WCHB1-41	WCHB1-41	0	0.0079686
d__Bacteria	Verrucomicrobiota	Verrucomicrobiae	Chthoniobacterales	Chthoniobacteraceae	LD29	0	0.000938361

## Sheet: r_abund_Phylum_sites_all
Phylum	UH	UB
Bacteroidota	59.9119	77.359
Actinobacteriota	21.7234	5.37857
Proteobacteria	18.2419	5.89207
Firmicutes	0.11958	11.3488
Campilobacterota	0.0032339	0.00228889
Verrucomicrobiota	0	0.00890697
Desulfobacterota	0	0.00506504
Fusobacteriota	0	0.00302623
Spirochaetota	0	0.00128812
Cyanobacteria	0	0.00101301

## Sheet: a_abund_Genus_all_samples
Kingdom	Phylum	Class	Order	Family	Genus	C10_S19	C12_S20	C15_S21	C17_S22	C18_S23	C43_S28	C45_S29	U10_S4	U12_S6	U13_S5	U14_S7	U15_S8	U18_S9	U5_S2	U7_S3
d__Bacteria	Actinobacteriota	Actinobacteria	Corynebacteriales	Corynebacteriaceae	Corynebacterium	0	0	0	0	0	0	0	0	0	0	0	0	0	0	108
d__Bacteria	Actinobacteriota	Actinobacteria	Corynebacteriales	Nocardiaceae	Rhodococcus	0	20	0	0	0	243	0	0	0	0	0	11	0	17	17795
d__Bacteria	Actinobacteriota	Actinobacteria	Micrococcales	Microbacteriaceae	Rathayibacter	0	0	0	0	0	0	0	0	0	0	0	0	0	0	13
d__Bacteria	Actinobacteriota	Actinobacteria	Micrococcales	Micrococcaceae	Arthrobacter	0	0	0	0	0	0	0	0	0	0	0	0	0	0	1593
d__Bacteria	Actinobacteriota	Actinobacteria	Micrococcales	Micrococcaceae	Paenarthrobacter	0	0	0	0	0	37439	0	0	0	0	0	0	0	11	0
d__Bacteria	Actinobacteriota	Actinobacteria	Micrococcales	Micrococcaceae	Paeniglutamicibacter	0	0	0	0	0	0	82044	0	0	0	0	0	0	0	0
d__Bacteria	Actinobacteriota	Coriobacteriia	Coriobacteriales	Atopobiaceae	Olsenella	0	0	0	0	0	0	0	0	0	0	0	24	0	0	16
d__Bacteria	Bacteroidota	Bacteroidia	Bacteroidales	Bacteroidaceae	Bacteroides	0	0	0	0	0	0	0	11	0	0	0	74	0	0	61
d__Bacteria	Bacteroidota	Bacteroidia	Bacteroidales	Bacteroidales_RF16_group	Bacteroidales_RF16_group	0	0	0	0	0	0	0	0	0	0	0	0	0	0	15
d__Bacteria	Bacteroidota	Bacteroidia	Bacteroidales	Bacteroidales_UCG-001	Bacteroidales_UCG-001	0	0	0	0	0	0	0	0	0	0	0	2	0	0	0
d__Bacteria	Bacteroidota	Bacteroidia	Bacteroidales	F082	F082	0	0	0	0	0	0	0	0	0	0	0	9	0	0	0
d__Bacteria	Bacteroidota	Bacteroidia	Bacteroidales	p-251-o5	p-251-o5	0	0	0	0	0	0	0	0	0	0	0	15	0	0	0
d__Bacteria	Bacteroidota	Bacteroidia	Bacteroidales	p-2534-18B5_gut_group	p-2534-18B5_gut_group	0	0	0	0	0	0	0	0	0	0	0	12	0	0	11
d__Bacteria	Bacteroidota	Bacteroidia	Bacteroidales	Paludibacteraceae	uncultured	0	0	3	0	0	0	0	0	0	0	0	23	0	0	14
d__Bacteria	Bacteroidota	Bacteroidia	Bacteroidales	Prevotellaceae	Alloprevotella	0	0	4	0	0	0	0	0	0	0	0	29	0	0	12
d__Bacteria	Bacteroidota	Bacteroidia	Bacteroidales	Prevotellaceae	Prevotellaceae_UCG-001	0	0	0	0	0	0	0	2	0	0	0	0	0	0	0
d__Bacteria	Bacteroidota	Bacteroidia	Bacteroidales	Prevotellaceae	Prevotellaceae_UCG-003	0	0	0	0	0	0	0	0	0	0	0	0	0	0	20
d__Bacteria	Bacteroidota	Bacteroidia	Bacteroidales	Prevotellaceae	Prevotellaceae_UCG-004	0	0	10	0	0	0	0	9	0	0	0	44	0	0	49
d__Bacteria	Bacteroidota	Bacteroidia	Bacteroidales	Rikenellaceae	Alistipes	0	0	0	0	0	0	0	0	0	0	0	73	0	0	49
d__Bacteria	Bacteroidota	Bacteroidia	Bacteroidales	Rikenellaceae	dgA-11_gut_group	0	0	0	0	0	0	0	0	0	0	0	9	0	0	0
d__Bacteria	Bacteroidota	Bacteroidia	Bacteroidales	Rikenellaceae	Rikenellaceae_RC9_gut_group	0	0	11	0	0	0	0	0	0	0	0	99	0	0	14
d__Bacteria	Bacteroidota	Bacteroidia	Bacteroidales	Tannerellaceae	Parabacteroides	0	0	0	0	0	0	0	0	0	0	0	0	0	0	5
d__Bacteria	Bacteroidota	Bacteroidia	Bacteroidales	uncultured	uncultured	0	0	0	0	0	0	0	0	0	0	0	0	0	0	19
d__Bacteria	Bacteroidota	Bacteroidia	Chitinophagales	Chitinophagaceae	Aurantisolimonas	0	0	0	0	0	0	0	0	0	0	0	5	0	0	0
d__Bacteria	Bacteroidota	Bacteroidia	Chitinophagales	Chitinophagaceae	Ferruginibacter	0	0	0	2	0	0	0	0	0	0	0	0	0	0	0
d__Bacteria	Bacteroidota	Bacteroidia	Cytophagales	Hymenobacteraceae	Hymenobacter	0	0	0	0	0	0	0	0	0	0	0	269	0	0	0
d__Bacteria	Bacteroidota	Bacteroidia	Cytophagales	Spirosomaceae	Dyadobacter	0	262	0	0	0	0	0	0	37	0	0	0	30	0	6
d__Bacteria	Bacteroidota	Bacteroidia	Cytophagales	Spirosomaceae	Spirosoma	0	0	0	0	0	0	0	0	0	0	0	6	0	0	0
d__Bacteria	Bacteroidota	Bacteroidia	Flavobacteriales	Flavobacteriaceae	Flavobacterium	9	22468	70	7	0	0	0	0	85596	286	0	3556	28	0	4177
d__Bacteria	Bacteroidota	Bacteroidia	Flavobacteriales	Flavobacteriaceae	Ulvibacter	0	0	0	0	0	0	0	0	0	0	0	0	0	0	3
d__Bacteria	Bacteroidota	Bacteroidia	Flavobacteriales	Weeksellaceae	Chryseobacterium	0	27321	15684	46516	81208	0	0	0	30329	88407	0	40653	43270	0	24
d__Bacteria	Bacteroidota	Bacteroidia	Sphingobacteriales	Sphingobacteriaceae	Mucilaginibacter	0	5	0	0	0	0	0	0	0	0	0	623	0	0	0
d__Bacteria	Bacteroidota	Bacteroidia	Sphingobacteriales	Sphingobacteriaceae	Pedobacter	386	603	72951	35292	9865	13828	0	64433	8694	28	21	84873	12190	11619	907
d__Bacteria	Bacteroidota	Bacteroidia	Sphingobacteriales	Sphingobacteriaceae	Sphingobacterium	0	77255	12	13	0	0	0	0	0	1550	106000	30	0	0	5
d__Bacteria	Campilobacterota	Campylobacteria	Campylobacterales	Helicobacteraceae	Helicobacter	23	0	0	0	8	0	0	0	0	0	8	0	6	0	0
d__Bacteria	Cyanobacteria	Vampirivibrionia	Gastranaerophilales	Gastranaerophilales	Gastranaerophilales	0	0	0	0	0	0	0	0	0	0	0	2	0	0	3
d__Bacteria	Desulfobacterota	Desulfovibrionia	Desulfovibrionales	Desulfovibrionaceae	Mailhella	0	0	0	0	0	0	0	0	0	0	0	10	0	0	15
d__Bacteria	Firmicutes	Bacilli	Acholeplasmatales	Acholeplasmataceae	Anaeroplasma	8	4	0	0	6	0	0	0	8	0	0	5	0	6	0
d__Bacteria	Firmicutes	Bacilli	Bacillales	Bacillaceae	Bacillus	146	296	0	22	30	123	33	375	13	87	25	1591	12	36990	229
d__Bacteria	Firmicutes	Bacilli	Bacillales	Planococcaceae	Sporosarcina	0	0	0	0	0	0	0	0	0	0	0	0	0	0	2
d__Bacteria	Firmicutes	Bacilli	Erysipelotrichales	Erysipelatoclostridiaceae	uncultured	0	0	0	0	0	0	0	0	0	0	0	4	0	0	3
d__Bacteria	Firmicutes	Bacilli	Erysipelotrichales	Erysipelotrichaceae	[Anaerorhabdus]_furcosa_group	0	0	0	0	0	0	0	0	0	0	0	4	0	0	5
d__Bacteria	Firmicutes	Bacilli	Erysipelotrichales	Erysipelotrichaceae	Erysipelothrix	30	0	6	0	0	0	0	30	0	0	0	0	0	0	2
d__Bacteria	Firmicutes	Bacilli	Erysipelotrichales	Erysipelotrichaceae	Solobacterium	0	0	0	0	0	0	0	6	0	0	0	13	0	0	14
d__Bacteria	Firmicutes	Bacilli	Erysipelotrichales	Erysipelotrichaceae	Turicibacter	0	0	0	0	0	0	0	0	0	0	0	14	0	0	0
d__Bacteria	Firmicutes	Bacilli	Erysipelotrichales	Erysipelotrichaceae	uncultured	0	0	0	0	0	0	0	0	0	0	0	0	0	0	2
d__Bacteria	Firmicutes	Bacilli	Izemoplasmatales	Izemoplasmatales	Izemoplasmatales	0	0	0	0	0	0	0	3	0	0	0	12	0	0	6
d__Bacteria	Firmicutes	Bacilli	Lactobacillales	Streptococcaceae	Lactococcus	0	0	0	0	0	0	0	0	0	0	0	0	0	0	5
d__Bacteria	Firmicutes	Bacilli	Lactobacillales	Streptococcaceae	Streptococcus	0	0	0	0	0	0	0	0	0	0	0	8	3	0	0
d__Bacteria	Firmicutes	Bacilli	Lactobacillales	Vagococcaceae	Vagococcus	0	0	0	0	0	0	0	26	0	0	0	0	0	0	20
d__Bacteria	Firmicutes	Bacilli	Mycoplasmatales	Mycoplasmataceae	Mycoplasma	0	0	0	0	6	0	0	0	0	0	0	0	75	0	5
d__Bacteria	Firmicutes	Bacilli	Mycoplasmatales	Mycoplasmataceae	Ureaplasma	0	0	0	0	0	53	0	0	0	0	0	0	0	0	0
d__Bacteria	Firmicutes	Bacilli	Paenibacillales	Paenibacillaceae	Paenibacillus	0	14	0	0	0	0	0	44	0	0	0	0	0	4925	18166
d__Bacteria	Firmicutes	Bacilli	RF39	RF39	RF39	0	0	0	0	0	0	0	2	0	0	0	28	5	0	9
d__Bacteria	Firmicutes	Bacilli	Staphylococcales	Gemellaceae	Gemella	0	0	0	0	0	0	0	0	0	0	0	0	0	0	8
d__Bacteria	Firmicutes	Bacilli	Staphylococcales	Staphylococcaceae	Auricoccus-Abyssicoccus	0	0	0	0	0	0	0	0	0	0	0	0	0	0	16
d__Bacteria	Firmicutes	Bacilli	Staphylococcales	Staphylococcaceae	Staphylococcus	0	0	0	0	0	0	0	0	0	0	0	0	0	0	79
d__Bacteria	Firmicutes	Clostridia	Christensenellales	Christensenellaceae	Christensenellaceae_R-7_group	0	0	0	0	0	0	3	0	0	0	0	66	3	0	0
d__Bacteria	Firmicutes	Clostridia	Clostridia_UCG-014	Clostridia_UCG-014	Clostridia_UCG-014	0	0	5	0	0	0	0	0	9	0	0	31	0	0	25
d__Bacteria	Firmicutes	Clostridia	Clostridia_vadinBB60_group	Clostridia_vadinBB60_group	Clostridia_vadinBB60_group	0	0	0	0	0	0	0	0	0	0	0	13	0	0	0
d__Bacteria	Firmicutes	Clostridia	Clostridiales	Clostridiaceae	Clostridium_sensu_stricto_1	0	0	0	0	0	0	0	0	0	0	0	5	0	0	0
d__Bacteria	Firmicutes	Clostridia	Eubacteriales	Eubacteriaceae	Pseudoramibacter	0	0	0	0	0	0	0	0	0	0	0	2	0	0	0
d__Bacteria	Firmicutes	Clostridia	Lachnospirales	Defluviitaleaceae	Defluviitaleaceae_UCG-011	0	0	0	0	0	0	0	0	0	0	0	4	0	0	0
d__Bacteria	Firmicutes	Clostridia	Lachnospirales	Lachnospiraceae	[Eubacterium]_hallii_group	0	0	0	0	0	0	0	3	0	0	0	28	0	0	10
d__Bacteria	Firmicutes	Clostridia	Lachnospirales	Lachnospiraceae	[Eubacterium]_ventriosum_group	0	0	0	0	0	0	0	0	0	0	0	0	0	0	3
d__Bacteria	Firmicutes	Clostridia	Lachnospirales	Lachnospiraceae	[Ruminococcus]_gauvreauii_group	0	0	0	0	0	0	0	0	0	0	0	7	0	0	7
d__Bacteria	Firmicutes	Clostridia	Lachnospirales	Lachnospiraceae	Acetitomaculum	0	0	0	0	0	0	0	0	0	0	0	16	0	0	27
d__Bacteria	Firmicutes	Clostridia	Lachnospirales	Lachnospiraceae	Dorea	0	0	0	0	0	0	0	0	0	0	0	0	0	0	5
d__Bacteria	Firmicutes	Clostridia	Lachnospirales	Lachnospiraceae	Lachnospiraceae_NK3A20_group	0	0	0	0	0	0	0	7	0	0	12	57	0	0	105
d__Bacteria	Firmicutes	Clostridia	Lachnospirales	Lachnospiraceae	Lachnospiraceae_UCG-010	0	0	0	0	0	0	0	0	0	0	0	11	0	0	12
d__Bacteria	Firmicutes	Clostridia	Monoglobales	Monoglobaceae	Monoglobus	0	0	0	0	0	0	0	0	0	0	0	18	0	0	14
d__Bacteria	Firmicutes	Clostridia	Oscillospirales	[Eubacterium]_coprostanoligenes_group	[Eubacterium]_coprostanoligenes_group	0	3	7	0	0	0	0	0	0	0	0	41	0	0	19
d__Bacteria	Firmicutes	Clostridia	Oscillospirales	Butyricicoccaceae	UCG-009	0	0	0	0	0	0	0	0	0	0	0	6	0	0	3
d__Bacteria	Firmicutes	Clostridia	Oscillospirales	Oscillospiraceae	Colidextribacter	0	0	0	0	0	0	0	0	0	0	0	7	0	0	0
d__Bacteria	Firmicutes	Clostridia	Oscillospirales	Oscillospiraceae	NK4A214_group	0	0	0	0	0	0	0	9	0	8	0	16	0	0	29
d__Bacteria	Firmicutes	Clostridia	Oscillospirales	Oscillospiraceae	Oscillibacter	0	0	0	0	0	0	0	0	0	0	0	0	0	0	8
d__Bacteria	Firmicutes	Clostridia	Oscillospirales	Oscillospiraceae	UCG-005	0	0	38	0	0	0	9	59	0	10	0	331	33	0	283
d__Bacteria	Firmicutes	Clostridia	Oscillospirales	Oscillospirales	Hydrogenoanaerobacterium	0	0	0	0	0	0	0	0	0	0	0	2	0	0	4
d__Bacteria	Firmicutes	Clostridia	Oscillospirales	Ruminococcaceae	Ruminococcus	0	6	0	0	0	0	10	0	10	0	6	0	5	0	0
d__Bacteria	Firmicutes	Clostridia	Oscillospirales	Ruminococcaceae	uncultured	0	0	0	0	0	0	0	0	0	0	0	6	0	0	0
d__Bacteria	Firmicutes	Clostridia	Oscillospirales	UCG-010	UCG-010	0	0	3	0	2	0	0	15	2	0	4	63	0	0	94
d__Bacteria	Firmicutes	Clostridia	Peptococcales	Peptococcaceae	uncultured	0	0	0	0	0	0	0	0	0	0	0	0	0	0	7
d__Bacteria	Firmicutes	Clostridia	Peptostreptococcales-Tissierellales	Anaerovoracaceae	[Eubacterium]_brachy_group	0	0	0	0	0	0	0	0	0	0	0	7	0	0	0
d__Bacteria	Firmicutes	Clostridia	Peptostreptococcales-Tissierellales	Anaerovoracaceae	Family_XIII_AD3011_group	0	0	0	0	0	0	0	0	0	2	0	21	0	2	35
d__Bacteria	Firmicutes	Clostridia	Peptostreptococcales-Tissierellales	Anaerovoracaceae	Mogibacterium	0	0	0	0	0	0	0	0	0	0	0	51	0	0	67
d__Bacteria	Firmicutes	Clostridia	Peptostreptococcales-Tissierellales	Peptostreptococcaceae	Paraclostridium	12	0	0	0	0	0	0	15	0	0	0	0	0	0	0
d__Bacteria	Firmicutes	Clostridia	Peptostreptococcales-Tissierellales	Peptostreptococcaceae	Peptostreptococcus	0	0	2	0	0	0	0	0	0	0	0	0	0	0	2
d__Bacteria	Firmicutes	Clostridia	Peptostreptococcales-Tissierellales	Peptostreptococcaceae	Romboutsia	0	0	0	0	0	0	0	46	0	0	0	113	0	0	116
d__Bacteria	Firmicutes	Clostridia	Peptostreptococcales-Tissierellales	Peptostreptococcales-Tissierellales	Anaerococcus	2	0	0	0	0	0	0	0	0	0	0	0	0	0	14
d__Bacteria	Firmicutes	Clostridia	Peptostreptococcales-Tissierellales	Peptostreptococcales-Tissierellales	Peptoniphilus	0	0	0	0	0	0	0	0	0	0	0	0	0	0	7
d__Bacteria	Firmicutes	Clostridia	Peptostreptococcales-Tissierellales	Peptostreptococcales-Tissierellales	Tissierella	7	0	0	0	0	0	0	33	0	0	0	0	0	0	0
d__Bacteria	Firmicutes	Negativicutes	Acidaminococcales	Acidaminococcaceae	Phascolarctobacterium	0	0	0	0	0	0	0	3	0	0	0	0	0	0	6
d__Bacteria	Fusobacteriota	Fusobacteriia	Fusobacteriales	Fusobacteriaceae	Fusobacterium	0	0	0	0	0	0	0	0	0	0	0	0	0	0	11
d__Bacteria	Proteobacteria	Alphaproteobacteria	Caulobacterales	Caulobacteraceae	Brevundimonas	3	0	0	0	0	19	0	0	0	0	0	0	0	0	19
d__Bacteria	Proteobacteria	Alphaproteobacteria	Rhizobiales	Beijerinckiaceae	Methylobacterium-Methylorubrum	0	0	0	0	0	0	0	0	0	0	0	16	0	0	0
d__Bacteria	Proteobacteria	Alphaproteobacteria	Rhizobiales	Beijerinckiaceae	uncultured	0	0	0	0	0	0	0	0	0	3	0	0	0	0	0
d__Bacteria	Proteobacteria	Alphaproteobacteria	Rhizobiales	Devosiaceae	Devosia	0	0	0	0	0	0	0	0	0	0	0	0	0	0	113
d__Bacteria	Proteobacteria	Alphaproteobacteria	Rhizobiales	Rhizobiaceae	Ochrobactrum	101	0	0	0	0	0	0	0	0	0	0	0	0	0	0
d__Bacteria	Proteobacteria	Alphaproteobacteria	Rhizobiales	Rhizobiaceae	Phyllobacterium	19	0	0	14	0	1079	1505	0	15	0	9	22	8	0	418
d__Bacteria	Proteobacteria	Alphaproteobacteria	Rhizobiales	Rhizobiaceae	Pseudochrobactrum	0	0	0	0	0	0	0	0	0	0	0	0	0	0	10
d__Bacteria	Proteobacteria	Alphaproteobacteria	Rickettsiales	Mitochondria	Mitochondria	12	81	532	28	0	0	10	0	34	8	0	57	17	0	85
d__Bacteria	Proteobacteria	Alphaproteobacteria	Rickettsiales	Rickettsiaceae	Rickettsia	0	0	0	0	0	0	0	0	0	0	0	5	0	0	0
d__Bacteria	Proteobacteria	Alphaproteobacteria	Sphingomonadales	Sphingomonadaceae	Sphingomonas	0	0	0	0	5	4	0	0	0	0	0	19	0	0	19
d__Bacteria	Proteobacteria	Gammaproteobacteria	Aeromonadales	Succinivibrionaceae	Ruminobacter	0	0	0	0	0	0	0	3	0	0	0	0	0	0	0
d__Bacteria	Proteobacteria	Gammaproteobacteria	Burkholderiales	Alcaligenaceae	Achromobacter	0	0	0	0	0	0	0	0	0	0	0	0	0	21	0
d__Bacteria	Proteobacteria	Gammaproteobacteria	Burkholderiales	Burkholderiaceae	Burkholderia-Caballeronia-Paraburkholderia	0	0	0	0	4	0	0	0	0	0	0	0	0	0	0
d__Bacteria	Proteobacteria	Gammaproteobacteria	Burkholderiales	Neisseriaceae	Neisseria	0	0	0	0	0	0	0	0	0	0	0	0	0	0	7
d__Bacteria	Proteobacteria	Gammaproteobacteria	Burkholderiales	Oxalobacteraceae	Herminiimonas	0	0	0	0	0	0	69	0	0	0	0	0	0	0	0
d__Bacteria	Proteobacteria	Gammaproteobacteria	Cardiobacteriales	Wohlfahrtiimonadaceae	Ignatzschineria	0	0	0	0	0	30	0	0	0	0	0	0	0	0	0
d__Bacteria	Proteobacteria	Gammaproteobacteria	Diplorickettsiales	Diplorickettsiaceae	Rickettsiella	0	0	0	0	0	0	0	0	0	0	0	6	0	0	0
d__Bacteria	Proteobacteria	Gammaproteobacteria	Enterobacterales	Enterobacteriaceae	Escherichia-Shigella	0	0	0	0	0	0	0	0	0	0	0	0	0	0	84
d__Bacteria	Proteobacteria	Gammaproteobacteria	Enterobacterales	Morganellaceae	Buchnera	0	0	0	0	0	0	0	7	0	0	0	0	0	0	175
d__Bacteria	Proteobacteria	Gammaproteobacteria	Legionellales	Legionellaceae	Legionella	0	0	0	0	0	0	0	0	0	0	0	0	0	0	4
d__Bacteria	Proteobacteria	Gammaproteobacteria	Pseudomonadales	Moraxellaceae	Acinetobacter	0	9	0	0	0	7	0	47	0	8	0	0	0	3750	81
d__Bacteria	Proteobacteria	Gammaproteobacteria	Pseudomonadales	Moraxellaceae	Psychrobacter	0	0	0	0	0	0	0	0	6	0	0	0	0	0	0
d__Bacteria	Proteobacteria	Gammaproteobacteria	Pseudomonadales	Pseudomonadaceae	Pseudomonas	82	128	29	26	46	430	54	357	46	88	34	71	30	34906	60
d__Bacteria	Proteobacteria	Gammaproteobacteria	Xanthomonadales	Xanthomonadaceae	Stenotrophomonas	165069	23	0	0	6	16451	0	18	28	699	0	0	0	1943	4
d__Bacteria	Spirochaetota	Spirochaetia	Spirochaetales	Spirochaetaceae	Treponema	0	0	0	0	0	0	0	0	0	0	0	2	0	0	4
d__Bacteria	Verrucomicrobiota	Kiritimatiellae	WCHB1-41	WCHB1-41	WCHB1-41	0	0	0	0	0	0	0	9	0	0	0	8	0	0	20
d__Bacteria	Verrucomicrobiota	Verrucomicrobiae	Chthoniobacterales	Chthoniobacteraceae	LD29	0	0	0	0	0	0	0	0	0	0	0	10	0	0	0

## Sheet: a_abund_Genus_sites_35
Kingdom	Phylum	Class	Order	Family	Genus	UH	UB
Bacteria	Bacteroidota	Bacteroidia	Flavobacteriales	Weeksellaceae	Chryseobacterium	170729	202683
Bacteria	Bacteroidota	Bacteroidia	Sphingobacteriales	Sphingobacteriaceae	Pedobacter	132925	182765
Bacteria	Bacteroidota	Bacteroidia	Sphingobacteriales	Sphingobacteriaceae	Sphingobacterium	77280	107585
Bacteria	Proteobacteria	Gammaproteobacteria	Xanthomonadales	Xanthomonadaceae	Stenotrophomonas	181549	2692
Bacteria	Bacteroidota	Bacteroidia	Flavobacteriales	Flavobacteriaceae	Flavobacterium	22554	93643
Bacteria	Actinobacteriota	Actinobacteria	Micrococcales	Micrococcaceae	Paeniglutamicibacter	82044	0
Bacteria	Firmicutes	Bacilli	Bacillales	Bacillaceae	Bacillus	650	39322
Bacteria	Actinobacteriota	Actinobacteria	Micrococcales	Micrococcaceae	Paenarthrobacter	37439	11
Bacteria	Proteobacteria	Gammaproteobacteria	Pseudomonadales	Pseudomonadaceae	Pseudomonas	795	35592
Bacteria	Firmicutes	Bacilli	Paenibacillales	Paenibacillaceae	Paenibacillus	14	23135
Bacteria	Actinobacteriota	Actinobacteria	Corynebacteriales	Nocardiaceae	Rhodococcus	263	17823
Bacteria	Proteobacteria	Gammaproteobacteria	Pseudomonadales	Moraxellaceae	Acinetobacter	16	3886
Bacteria	Proteobacteria	Alphaproteobacteria	Rhizobiales	Rhizobiaceae	Phyllobacterium	2617	472
Bacteria	Actinobacteriota	Actinobacteria	Micrococcales	Micrococcaceae	Arthrobacter	0	1593
Bacteria	Firmicutes	Clostridia	Oscillospirales	Oscillospiraceae	UCG-005	47	716
Bacteria	Bacteroidota	Bacteroidia	Sphingobacteriales	Sphingobacteriaceae	Mucilaginibacter	5	623
Bacteria	Bacteroidota	Bacteroidia	Cytophagales	Spirosomaceae	Dyadobacter	262	73
Bacteria	Firmicutes	Clostridia	Peptostreptococcales-Tissierellales	Peptostreptococcaceae	Romboutsia	0	275
Bacteria	Bacteroidota	Bacteroidia	Cytophagales	Hymenobacteraceae	Hymenobacter	0	269
Bacteria	Firmicutes	Clostridia	Oscillospirales	UCG-010	UCG-010	5	178
Bacteria	Proteobacteria	Gammaproteobacteria	Enterobacterales	Morganellaceae	Buchnera	0	182
Bacteria	Firmicutes	Clostridia	Lachnospirales	Lachnospiraceae	Lachnospiraceae_NK3A20_group	0	181
Bacteria	Bacteroidota	Bacteroidia	Bacteroidales	Bacteroidaceae	Bacteroides	0	146
Bacteria	Bacteroidota	Bacteroidia	Bacteroidales	Rikenellaceae	Rikenellaceae_RC9_gut_group	11	113
Bacteria	Bacteroidota	Bacteroidia	Bacteroidales	Rikenellaceae	Alistipes	0	122
Bacteria	Firmicutes	Clostridia	Peptostreptococcales-Tissierellales	Anaerovoracaceae	Mogibacterium	0	118
Bacteria	Proteobacteria	Alphaproteobacteria	Rhizobiales	Devosiaceae	Devosia	0	113
Bacteria	Bacteroidota	Bacteroidia	Bacteroidales	Prevotellaceae	Prevotellaceae_UCG-004	10	102
Bacteria	Actinobacteriota	Actinobacteria	Corynebacteriales	Corynebacteriaceae	Corynebacterium	0	108
Bacteria	Proteobacteria	Alphaproteobacteria	Rhizobiales	Rhizobiaceae	Ochrobactrum	101	0
Bacteria	Firmicutes	Bacilli	Mycoplasmatales	Mycoplasmataceae	Mycoplasma	6	80
Bacteria	Proteobacteria	Gammaproteobacteria	Enterobacterales	Enterobacteriaceae	Escherichia-Shigella	0	84
Bacteria	Firmicutes	Bacilli	Staphylococcales	Staphylococcaceae	Staphylococcus	0	79
Bacteria	Firmicutes	Clostridia	Christensenellales	Christensenellaceae	Christensenellaceae_R-7_group	3	69
Bacteria	Firmicutes	Clostridia	Clostridia_UCG-014	Clostridia_UCG-014	Clostridia_UCG-014	0	2
					Remainder	335	1360
					Total	709660	716195

## Sheet: a_abund_phylum_group_all
Kingdom	Phylum	UH	UB
d__Bacteria	Actinobacteriota	119746	19588
d__Bacteria	Bacteroidota	403785	588335
d__Bacteria	Campilobacterota	31	14
d__Bacteria	Cyanobacteria	0	5
d__Bacteria	Desulfobacterota	0	25
d__Bacteria	Firmicutes	886	65005
d__Bacteria	Fusobacteriota	0	11
d__Bacteria	Proteobacteria	185212	43159
d__Bacteria	Spirochaetota	0	6
d__Bacteria	Verrucomicrobiota	0	47
	Total	709660	716195
