# Supplementary material for: Exploring the microbiome of two uterine sites in cows
Source: Sci Rep. 2023 Oct 31;13:18768. doi: 10.1038/s41598-023-46093-0 (PMC10618249; doi:10.1038/s41598-023-46093-0)
Supplement: Supplementary file 3 — Supplementary Information 3. [file 41598_2023_46093_MOESM3_ESM.xlsx]

## Sheet: LDA_group_values
Kingdom	Phylum	Class	Order	Family	Genus	Comparison	Method	Group	LDA	P.unadj	P.adj	Significance
d__Bacteria	Firmicutes	Clostridia	Lachnospirales	Lachnospiraceae	Lachnospiraceae_NK3A20_group	UB - UH	LEfSe	UB	2.27706	0.0375889	0.0375889	*
d__Bacteria	Firmicutes	Clostridia	Peptostreptococcales-Tissierellales	Anaerovoracaceae	Family_XIII_AD3011_group	UB - UH	LEfSe	UB	1.77755	0.0375889	0.0375889	*
d__Bacteria	Firmicutes	Clostridia	Oscillospirales	Oscillospiraceae	NK4A214_group	UB - UH	LEfSe	UB	1.76366	0.0375889	0.0375889	*
d__Bacteria	Firmicutes	Bacilli	RF39	RF39	RF39	UB - UH	LEfSe	UB	1.54243	0.0375889	0.0375889	*
d__Bacteria	Actinobacteriota	Actinobacteria	Micrococcales	Micrococcaceae	Paeniglutamicibacter	UB - UH	LEfSe	UB	4.99446	0.285049	0.285049	ns
d__Bacteria	Bacteroidota	Bacteroidia	Flavobacteriales	Flavobacteriaceae	Flavobacterium	UB - UH	LEfSe	UB	4.62511	0.437219	0.437219	ns
d__Bacteria	Firmicutes	Bacilli	Paenibacillales	Paenibacillaceae	Paenibacillus	UB - UH	LEfSe	UB	4.4458	0.234764	0.234764	ns
d__Bacteria	Firmicutes	Bacilli	Bacillales	Bacillaceae	Bacillus	UB - UH	LEfSe	UB	4.41729	0.354539	0.354539	ns
d__Bacteria	Proteobacteria	Gammaproteobacteria	Pseudomonadales	Pseudomonadaceae	Pseudomonas	UB - UH	LEfSe	UB	4.37181	0.417887	0.417887	ns
d__Bacteria	Actinobacteriota	Actinobacteria	Micrococcales	Micrococcaceae	Arthrobacter	UB - UH	LEfSe	UB	3.46803	0.349575	0.349575	ns
d__Bacteria	Proteobacteria	Gammaproteobacteria	Pseudomonadales	Moraxellaceae	Acinetobacter	UB - UH	LEfSe	UB	3.42705	0.239985	0.239985	ns
d__Bacteria	Firmicutes	Clostridia	Oscillospirales	Oscillospiraceae	UCG-005	UB - UH	LEfSe	UB	2.78933	0.090156	0.090156	ns
d__Bacteria	Firmicutes	Clostridia	Peptostreptococcales-Tissierellales	Peptostreptococcaceae	Romboutsia	UB - UH	LEfSe	UB	2.41365	0.0823555	0.0823555	ns
d__Bacteria	Proteobacteria	Gammaproteobacteria	Enterobacterales	Morganellaceae	Buchnera	UB - UH	LEfSe	UB	2.40103	0.170904	0.170904	ns
d__Bacteria	Proteobacteria	Alphaproteobacteria	Rhizobiales	Devosiaceae	Devosia	UB - UH	LEfSe	UB	2.32085	0.349575	0.349575	ns
d__Bacteria	Actinobacteriota	Actinobacteria	Corynebacteriales	Corynebacteriaceae	Corynebacterium	UB - UH	LEfSe	UB	2.30129	0.349575	0.349575	ns
d__Bacteria	Firmicutes	Clostridia	Oscillospirales	UCG-010	UCG-010	UB - UH	LEfSe	UB	2.24244	0.116636	0.116636	ns
d__Bacteria	Bacteroidota	Bacteroidia	Cytophagales	Hymenobacteraceae	Hymenobacter	UB - UH	LEfSe	UB	2.2305	0.349575	0.349575	ns
d__Bacteria	Proteobacteria	Gammaproteobacteria	Enterobacterales	Enterobacteriaceae	Escherichia-Shigella	UB - UH	LEfSe	UB	2.19278	0.349575	0.349575	ns
d__Bacteria	Firmicutes	Bacilli	Staphylococcales	Staphylococcaceae	Staphylococcus	UB - UH	LEfSe	UB	2.16631	0.349575	0.349575	ns
d__Bacteria	Bacteroidota	Bacteroidia	Bacteroidales	Bacteroidaceae	Bacteroides	UB - UH	LEfSe	UB	2.12459	0.0823555	0.0823555	ns
d__Bacteria	Firmicutes	Clostridia	Peptostreptococcales-Tissierellales	Anaerovoracaceae	Mogibacterium	UB - UH	LEfSe	UB	2.12232	0.170904	0.170904	ns
d__Bacteria	Bacteroidota	Bacteroidia	Bacteroidales	Rikenellaceae	Alistipes	UB - UH	LEfSe	UB	2.07483	0.170904	0.170904	ns
d__Bacteria	Bacteroidota	Bacteroidia	Cytophagales	Spirosomaceae	Dyadobacter	UB - UH	LEfSe	UB	2.03528	0.457717	0.457717	ns
d__Bacteria	Bacteroidota	Bacteroidia	Bacteroidales	Prevotellaceae	Prevotellaceae_UCG-004	UB - UH	LEfSe	UB	1.95097	0.234764	0.234764	ns
d__Bacteria	Proteobacteria	Gammaproteobacteria	Burkholderiales	Oxalobacteraceae	Herminiimonas	UB - UH	LEfSe	UB	1.92572	0.285049	0.285049	ns
d__Bacteria	Firmicutes	Bacilli	Mycoplasmatales	Mycoplasmataceae	Ureaplasma	UB - UH	LEfSe	UB	1.88475	0.285049	0.285049	ns
d__Bacteria	Proteobacteria	Alphaproteobacteria	Rhizobiales	Rhizobiaceae	Ochrobactrum	UB - UH	LEfSe	UB	1.80071	0.285049	0.285049	ns
d__Bacteria	Firmicutes	Bacilli	Lactobacillales	Vagococcaceae	Vagococcus	UB - UH	LEfSe	UB	1.71769	0.170904	0.170904	ns
d__Bacteria	Firmicutes	Clostridia	Lachnospirales	Lachnospiraceae	Acetitomaculum	UB - UH	LEfSe	UB	1.71026	0.170904	0.170904	ns
d__Bacteria	Firmicutes	Clostridia	Clostridia_UCG-014	Clostridia_UCG-014	Clostridia_UCG-014	UB - UH	LEfSe	UB	1.70445	0.234764	0.234764	ns
d__Bacteria	Proteobacteria	Gammaproteobacteria	Cardiobacteriales	Wohlfahrtiimonadaceae	Ignatzschineria	UB - UH	LEfSe	UB	1.64668	0.285049	0.285049	ns
d__Bacteria	Verrucomicrobiota	Kiritimatiellae	WCHB1-41	WCHB1-41	WCHB1-41	UB - UH	LEfSe	UB	1.60261	0.0823555	0.0823555	ns
d__Bacteria	Actinobacteriota	Coriobacteriia	Coriobacteriales	Atopobiaceae	Olsenella	UB - UH	LEfSe	UB	1.59811	0.170904	0.170904	ns
d__Bacteria	Bacteroidota	Bacteroidia	Bacteroidales	Prevotellaceae	Prevotellaceae_UCG-003	UB - UH	LEfSe	UB	1.57903	0.349575	0.349575	ns
d__Bacteria	Firmicutes	Clostridia	Monoglobales	Monoglobaceae	Monoglobus	UB - UH	LEfSe	UB	1.51882	0.170904	0.170904	ns
d__Bacteria	Firmicutes	Clostridia	Lachnospirales	Lachnospiraceae	[Eubacterium]_hallii_group	UB - UH	LEfSe	UB	1.50632	0.0823555	0.0823555	ns
d__Bacteria	Firmicutes	Bacilli	Erysipelotrichales	Erysipelotrichaceae	Solobacterium	UB - UH	LEfSe	UB	1.50564	0.0823555	0.0823555	ns
d__Bacteria	Firmicutes	Bacilli	Staphylococcales	Staphylococcaceae	Auricoccus-Abyssicoccus	UB - UH	LEfSe	UB	1.48537	0.349575	0.349575	ns
d__Bacteria	Desulfobacterota	Desulfovibrionia	Desulfovibrionales	Desulfovibrionaceae	Mailhella	UB - UH	LEfSe	UB	1.47296	0.170904	0.170904	ns
d__Bacteria	Bacteroidota	Bacteroidia	Bacteroidales	Bacteroidales_RF16_group	Bacteroidales_RF16_group	UB - UH	LEfSe	UB	1.45844	0.349575	0.349575	ns
d__Bacteria	Firmicutes	Clostridia	Lachnospirales	Lachnospiraceae	Lachnospiraceae_UCG-010	UB - UH	LEfSe	UB	1.41198	0.170904	0.170904	ns
d__Bacteria	Actinobacteriota	Actinobacteria	Micrococcales	Microbacteriaceae	Rathayibacter	UB - UH	LEfSe	UB	1.39902	0.349575	0.349575	ns
d__Bacteria	Bacteroidota	Bacteroidia	Bacteroidales	p-2534-18B5_gut_group	p-2534-18B5_gut_group	UB - UH	LEfSe	UB	1.39663	0.170904	0.170904	ns
d__Bacteria	Fusobacteriota	Fusobacteriia	Fusobacteriales	Fusobacteriaceae	Fusobacterium	UB - UH	LEfSe	UB	1.33026	0.349575	0.349575	ns
d__Bacteria	Proteobacteria	Alphaproteobacteria	Rhizobiales	Rhizobiaceae	Pseudochrobactrum	UB - UH	LEfSe	UB	1.29137	0.349575	0.349575	ns
d__Bacteria	Proteobacteria	Gammaproteobacteria	Burkholderiales	Alcaligenaceae	Achromobacter	UB - UH	LEfSe	UB	1.26943	0.349575	0.349575	ns
d__Bacteria	Firmicutes	Bacilli	Izemoplasmatales	Izemoplasmatales	Izemoplasmatales	UB - UH	LEfSe	UB	1.25409	0.0823555	0.0823555	ns
d__Bacteria	Firmicutes	Clostridia	Lachnospirales	Lachnospiraceae	[Ruminococcus]_gauvreauii_group	UB - UH	LEfSe	UB	1.20357	0.170904	0.170904	ns
d__Bacteria	Firmicutes	Bacilli	Staphylococcales	Gemellaceae	Gemella	UB - UH	LEfSe	UB	1.20151	0.349575	0.349575	ns
d__Bacteria	Firmicutes	Clostridia	Oscillospirales	Oscillospiraceae	Oscillibacter	UB - UH	LEfSe	UB	1.20151	0.349575	0.349575	ns
d__Bacteria	Bacteroidota	Bacteroidia	Chitinophagales	Chitinophagaceae	Ferruginibacter	UB - UH	LEfSe	UB	1.19211	0.285049	0.285049	ns
d__Bacteria	Firmicutes	Clostridia	Peptostreptococcales-Tissierellales	Peptostreptococcales-Tissierellales	Peptoniphilus	UB - UH	LEfSe	UB	1.14868	0.349575	0.349575	ns
d__Bacteria	Proteobacteria	Gammaproteobacteria	Burkholderiales	Neisseriaceae	Neisseria	UB - UH	LEfSe	UB	1.14868	0.349575	0.349575	ns
d__Bacteria	Firmicutes	Negativicutes	Acidaminococcales	Acidaminococcaceae	Phascolarctobacterium	UB - UH	LEfSe	UB	1.06319	0.170904	0.170904	ns
d__Bacteria	Proteobacteria	Gammaproteobacteria	Burkholderiales	Burkholderiaceae	Burkholderia-Caballeronia-Paraburkholderia	UB - UH	LEfSe	UB	1.05594	0.285049	0.285049	ns
d__Bacteria	Firmicutes	Bacilli	Erysipelotrichales	Erysipelotrichaceae	[Anaerorhabdus]_furcosa_group	UB - UH	LEfSe	UB	1.05262	0.170904	0.170904	ns
d__Bacteria	Proteobacteria	Alphaproteobacteria	Rhizobiales	Beijerinckiaceae	Methylobacterium-Methylorubrum	UB - UH	LEfSe	UB	1.04414	0.349575	0.349575	ns
d__Bacteria	Bacteroidota	Bacteroidia	Bacteroidales	Tannerellaceae	Parabacteroides	UB - UH	LEfSe	UB	1.01979	0.349575	0.349575	ns
d__Bacteria	Firmicutes	Bacilli	Lactobacillales	Streptococcaceae	Lactococcus	UB - UH	LEfSe	UB	1.01979	0.349575	0.349575	ns
d__Bacteria	Firmicutes	Clostridia	Lachnospirales	Lachnospiraceae	Dorea	UB - UH	LEfSe	UB	1.01979	0.349575	0.349575	ns
d__Bacteria	Bacteroidota	Bacteroidia	Bacteroidales	p-251-o5	p-251-o5	UB - UH	LEfSe	UB	1.01881	0.349575	0.349575	ns
d__Bacteria	Firmicutes	Bacilli	Erysipelotrichales	Erysipelotrichaceae	Turicibacter	UB - UH	LEfSe	UB	0.991911	0.349575	0.349575	ns
d__Bacteria	Firmicutes	Clostridia	Oscillospirales	Butyricicoccaceae	UCG-009	UB - UH	LEfSe	UB	0.977664	0.170904	0.170904	ns
d__Bacteria	Firmicutes	Clostridia	Clostridia_vadinBB60_group	Clostridia_vadinBB60_group	Clostridia_vadinBB60_group	UB - UH	LEfSe	UB	0.96325	0.349575	0.349575	ns
d__Bacteria	Firmicutes	Clostridia	Oscillospirales	Oscillospirales	Hydrogenoanaerobacterium	UB - UH	LEfSe	UB	0.943865	0.170904	0.170904	ns
d__Bacteria	Spirochaetota	Spirochaetia	Spirochaetales	Spirochaetaceae	Treponema	UB - UH	LEfSe	UB	0.943865	0.170904	0.170904	ns
d__Bacteria	Proteobacteria	Gammaproteobacteria	Legionellales	Legionellaceae	Legionella	UB - UH	LEfSe	UB	0.938758	0.349575	0.349575	ns
d__Bacteria	Cyanobacteria	Vampirivibrionia	Gastranaerophilales	Gastranaerophilales	Gastranaerophilales	UB - UH	LEfSe	UB	0.867326	0.170904	0.170904	ns
d__Bacteria	Verrucomicrobiota	Verrucomicrobiae	Chthoniobacterales	Chthoniobacteraceae	LD29	UB - UH	LEfSe	UB	0.863903	0.349575	0.349575	ns
d__Bacteria	Bacteroidota	Bacteroidia	Flavobacteriales	Flavobacteriaceae	Ulvibacter	UB - UH	LEfSe	UB	0.841648	0.349575	0.349575	ns
d__Bacteria	Firmicutes	Clostridia	Lachnospirales	Lachnospiraceae	[Eubacterium]_ventriosum_group	UB - UH	LEfSe	UB	0.841648	0.349575	0.349575	ns
d__Bacteria	Bacteroidota	Bacteroidia	Bacteroidales	F082	F082	UB - UH	LEfSe	UB	0.825061	0.349575	0.349575	ns
d__Bacteria	Bacteroidota	Bacteroidia	Bacteroidales	Rikenellaceae	dgA-11_gut_group	UB - UH	LEfSe	UB	0.825061	0.349575	0.349575	ns
d__Bacteria	Firmicutes	Clostridia	Oscillospirales	Oscillospiraceae	Colidextribacter	UB - UH	LEfSe	UB	0.735291	0.349575	0.349575	ns
d__Bacteria	Firmicutes	Clostridia	Peptostreptococcales-Tissierellales	Anaerovoracaceae	[Eubacterium]_brachy_group	UB - UH	LEfSe	UB	0.735291	0.349575	0.349575	ns
d__Bacteria	Firmicutes	Bacilli	Bacillales	Planococcaceae	Sporosarcina	UB - UH	LEfSe	UB	0.724922	0.349575	0.349575	ns
d__Bacteria	Bacteroidota	Bacteroidia	Cytophagales	Spirosomaceae	Spirosoma	UB - UH	LEfSe	UB	0.682519	0.349575	0.349575	ns
d__Bacteria	Proteobacteria	Gammaproteobacteria	Diplorickettsiales	Diplorickettsiaceae	Rickettsiella	UB - UH	LEfSe	UB	0.682519	0.349575	0.349575	ns
d__Bacteria	Firmicutes	Bacilli	Lactobacillales	Streptococcaceae	Streptococcus	UB - UH	LEfSe	UB	0.659055	0.170904	0.170904	ns
d__Bacteria	Bacteroidota	Bacteroidia	Chitinophagales	Chitinophagaceae	Aurantisolimonas	UB - UH	LEfSe	UB	0.622696	0.349575	0.349575	ns
d__Bacteria	Firmicutes	Clostridia	Clostridiales	Clostridiaceae	Clostridium_sensu_stricto_1	UB - UH	LEfSe	UB	0.622696	0.349575	0.349575	ns
d__Bacteria	Proteobacteria	Alphaproteobacteria	Rickettsiales	Rickettsiaceae	Rickettsia	UB - UH	LEfSe	UB	0.622696	0.349575	0.349575	ns
d__Bacteria	Firmicutes	Clostridia	Lachnospirales	Defluviitaleaceae	Defluviitaleaceae_UCG-011	UB - UH	LEfSe	UB	0.553833	0.349575	0.349575	ns
d__Bacteria	Proteobacteria	Gammaproteobacteria	Aeromonadales	Succinivibrionaceae	Ruminobacter	UB - UH	LEfSe	UB	0.454419	0.349575	0.349575	ns
d__Bacteria	Bacteroidota	Bacteroidia	Bacteroidales	Bacteroidales_UCG-001	Bacteroidales_UCG-001	UB - UH	LEfSe	UB	0.378259	0.349575	0.349575	ns
d__Bacteria	Firmicutes	Clostridia	Eubacteriales	Eubacteriaceae	Pseudoramibacter	UB - UH	LEfSe	UB	0.378259	0.349575	0.349575	ns
d__Bacteria	Bacteroidota	Bacteroidia	Bacteroidales	Prevotellaceae	Prevotellaceae_UCG-001	UB - UH	LEfSe	UB	-0.121963	0.349575	0.349575	ns
d__Bacteria	Proteobacteria	Gammaproteobacteria	Pseudomonadales	Moraxellaceae	Psychrobacter	UB - UH	LEfSe	UB	-0.44412	0.349575	0.349575	ns
