# Supplementary material for: Exploring the microbiome of two uterine sites in cows
Source: Sci Rep. 2023 Oct 31;13:18768. doi: 10.1038/s41598-023-46093-0 (PMC10618249; doi:10.1038/s41598-023-46093-0)
Supplement: Supplementary file 4 — Supplementary Information 4. [file 41598_2023_46093_MOESM4_ESM.xlsx]

## Sheet: Sheet1
treatment_1	treatment_2	median_diff	mean_diff	wilcox_p_value	tax_rank	tax_name
UH	UB	-8.88462e-06	-6.06801e-05	0.0449578	g	Lachnospiraceae_NK3A20_group
UH	UB	-7.30442e-06	-2.02171e-05	0.0449578	g	NK4A214_group
UH	UB	-1.59334e-05	-0.00022386	0.0559775	f	Lachnospiraceae
UH	UB	-0.000208805	-0.000927785	0.0617067	o	Oscillospirales
UH	UB	-0.000283353	-0.00270331	0.0721057	c	Clostridia
UH	UB	-2.24433e-05	-0.000350565	0.0725931	o	Lachnospirales
UH	UB	0	-1.73542e-05	0.0980348	p	Verrucomicrobiota
UH	UB	0	-6.67189e-05	0.0980348	p	Verrucomicrobiota
UH	UB	0	-5.23854e-05	0.0980348	c	Kiritimatiellae
UH	UB	0	-6.22162e-05	0.0980348	o	Lactobacillales
UH	UB	0	-3.08256e-05	0.0980348	o	RF39
UH	UB	0	-3.92891e-05	0.0980348	o	WCHB1-41
UH	UB	0	-3.49459e-05	0.0980348	f	Microbacteriaceae
UH	UB	0	-8.4924e-05	0.0980348	f	Bacteroidaceae
UH	UB	0	-2.05504e-05	0.0980348	f	RF39
UH	UB	0	-0.000113706	0.0980348	f	UCG-010
UH	UB	0	-2.61927e-05	0.0980348	f	WCHB1-41
UH	UB	0	-4.2462e-05	0.0980348	g	Bacteroides
UH	UB	0	-1.02267e-05	0.0980348	g	Solobacterium
UH	UB	0	-1.02752e-05	0.0980348	g	RF39
UH	UB	0	-5.68529e-05	0.0980348	g	UCG-010
UH	UB	0	-8.43814e-05	0.0980348	g	Romboutsia
UH	UB	0	-1.30964e-05	0.0980348	g	WCHB1-41
UH	UB	-0.000131101	-0.0004612	0.102719	f	Oscillospiraceae
UH	UB	-5.82461e-05	-0.000199467	0.102719	g	UCG-005
UH	UB	-0.00387332	-0.0739006	0.120591	p	Firmicutes
UH	UB	0.00027716	0.0022067	0.120591	c	Alphaproteobacteria
UH	UB	-2.66224e-05	-0.00173542	0.131993	f	Moraxellaceae
UH	UB	-1.64349e-05	-0.000592572	0.147941	o	Peptostreptococcales-Tissierellales
UH	UB	-7.30442e-06	-0.000224306	0.147941	f	Peptostreptococcaceae
UH	UB	-0.000969984	-0.0185143	0.151981	p	Firmicutes
UH	UB	0	-8.30446e-06	0.203551	p	Desulfobacterota
UH	UB	0	-3.32178e-05	0.203551	p	Desulfobacterota
UH	UB	0	-4.37526e-05	0.203551	c	Coriobacteriia
UH	UB	0	-3.32178e-05	0.203551	c	Desulfovibrionia
UH	UB	0	-3.28144e-05	0.203551	o	Coriobacteriales
UH	UB	0	-1.58289e-05	0.203551	o	Chitinophagales
UH	UB	0	-2.49134e-05	0.203551	o	Desulfovibrionales
UH	UB	0	-1.37095e-05	0.203551	o	Izemoplasmatales
UH	UB	0	-2.73086e-05	0.203551	o	Monoglobales
UH	UB	0	-2.18763e-05	0.203551	f	Atopobiaceae
UH	UB	0	-1.36359e-05	0.203551	f	p-2534-18B5_gut_group
UH	UB	0	-1.25807e-05	0.203551	f	Paludibacteraceae
UH	UB	0	-8.30446e-06	0.203551	f	Chitinophagaceae
UH	UB	0	-1.66089e-05	0.203551	f	Desulfovibrionaceae
UH	UB	0	-9.13964e-06	0.203551	f	Izemoplasmatales
UH	UB	0	-6.99235e-06	0.203551	f	Streptococcaceae
UH	UB	0	-3.44851e-05	0.203551	f	Vagococcaceae
UH	UB	0	-1.82057e-05	0.203551	f	Monoglobaceae
UH	UB	0	-0.000116373	0.203551	f	Anaerovoracaceae
UH	UB	0	-0.000161812	0.203551	f	Morganellaceae
UH	UB	0	-1.09381e-05	0.203551	g	Olsenella
UH	UB	0	-6.81795e-06	0.203551	g	p-2534-18B5_gut_group
UH	UB	0	-9.91966e-06	0.203551	g	Alloprevotella
UH	UB	0	-3.34201e-05	0.203551	g	Alistipes
UH	UB	0	-8.30446e-06	0.203551	g	Mailhella
UH	UB	0	-4.56982e-06	0.203551	g	Izemoplasmatales
UH	UB	0	-1.72426e-05	0.203551	g	Vagococcus
UH	UB	0	-8.8644e-06	0.203551	g	[Eubacterium]_hallii_group
UH	UB	0	-4.23942e-06	0.203551	g	[Ruminococcus]_gauvreauii_group
UH	UB	0	-1.4636e-05	0.203551	g	Acetitomaculum
UH	UB	0	-7.11158e-06	0.203551	g	Lachnospiraceae_UCG-010
UH	UB	0	-9.10286e-06	0.203551	g	Monoglobus
UH	UB	0	-1.90131e-05	0.203551	g	Family_XIII_AD3011_group
UH	UB	0	-3.80813e-05	0.203551	g	Mogibacterium
UH	UB	0	-8.09059e-05	0.203551	g	Buchnera
UH	UB	0	-1.89921e-05	0.203551	s	Mycoplasma_wenyonii
UH	UB	-0.0027606	-0.0711865	0.231857	c	Bacilli
UH	UB	-3.23732e-05	-4.60663e-05	0.241497	o	Cytophagales
UH	UB	0	-0.000523268	0.265315	o	Bacteroidales
UH	UB	0	-0.0277565	0.265315	o	Paenibacillales
UH	UB	0	-4.87323e-05	0.265315	o	Clostridia_UCG-014
UH	UB	0	-9.55573e-05	0.265315	f	Prevotellaceae
UH	UB	0	-0.0185044	0.265315	f	Paenibacillaceae
UH	UB	0	-3.24882e-05	0.265315	f	Clostridia_UCG-014
UH	UB	0	-2.90829e-05	0.265315	g	Prevotellaceae_UCG-004
UH	UB	0	-0.00925218	0.265315	g	Paenibacillus
UH	UB	0	-1.62441e-05	0.265315	g	Clostridia_UCG-014
UH	UB	-7.30442e-06	-0.00086621	0.267109	g	Acinetobacter
UH	UB	-7.48822e-06	5.32195e-05	0.301389	f	Spirosomaceae
UH	UB	-0.000144809	-0.025372	0.335664	o	Pseudomonadales
UH	UB	0	2.816e-05	0.349575	o	Cardiobacteriales
UH	UB	0	3.91899e-05	0.349575	f	Oxalobacteraceae
UH	UB	0	1.87733e-05	0.349575	f	Wohlfahrtiimonadaceae
UH	UB	0	5.632e-06	0.349575	f	Erwiniaceae
UH	UB	0	0.0232993	0.349575	g	Paeniglutamicibacter
UH	UB	0	3.31662e-05	0.349575	g	Ureaplasma
UH	UB	0	1.28481e-05	0.349575	g	Ochrobactrum
UH	UB	0	1.9595e-05	0.349575	g	Herminiimonas
UH	UB	0	9.38666e-06	0.349575	g	Ignatzschineria
UH	UB	0	1.65831e-05	0.349575	s	Ureaplasma_diversum
UH	UB	-9.42346e-06	-7.01507e-06	0.396088	f	Ruminococcaceae
UH	UB	-1.93551e-05	-0.0017095	0.396088	s	Flavobacterium_qiangtangense
UH	UB	-0.00128068	-0.0252753	0.396892	o	Bacillales
UH	UB	-0.000851387	-0.0168496	0.396892	f	Bacillaceae
UH	UB	-0.000425694	-0.00842481	0.396892	g	Bacillus
UH	UB	-0.000318333	-0.014398	0.402784	g	Flavobacterium
UH	UB	0	-4.9459e-06	0.422678	p	Fusobacteriota
UH	UB	0	-1.97836e-05	0.422678	p	Fusobacteriota
UH	UB	0	-1.07911e-05	0.422678	c	Negativicutes
UH	UB	0	-1.97836e-05	0.422678	c	Fusobacteriia
UH	UB	0	-8.09329e-06	0.422678	c	Lentisphaeria
UH	UB	0	-6.24018e-06	0.422678	c	Verrucomicrobiae
UH	UB	0	-0.000138935	0.422678	o	Staphylococcales
UH	UB	0	-3.08889e-05	0.422678	o	Christensenellales
UH	UB	0	-6.08418e-06	0.422678	o	Clostridia_vadinBB60_group
UH	UB	0	-2.34007e-06	0.422678	o	Clostridiales
UH	UB	0	-6.29478e-06	0.422678	o	Peptococcales
UH	UB	0	-8.09329e-06	0.422678	o	Acidaminococcales
UH	UB	0	-1.48377e-05	0.422678	o	Fusobacteriales
UH	UB	0	-1.87205e-06	0.422678	o	Acetobacterales
UH	UB	0	-2.80808e-06	0.422678	o	Diplorickettsiales
UH	UB	0	-5.39553e-06	0.422678	o	Victivallales
UH	UB	0	-4.68013e-06	0.422678	o	Chthoniobacterales
UH	UB	0	-9.71195e-05	0.422678	f	Corynebacteriaceae
UH	UB	0	-8.09329e-06	0.422678	f	Intrasporangiaceae
UH	UB	0	-1.34888e-05	0.422678	f	Bacteroidales_RF16_group
UH	UB	0	-2.80808e-06	0.422678	f	F082
UH	UB	0	-4.68013e-06	0.422678	f	p-251-o5
UH	UB	0	-4.49627e-06	0.422678	f	Tannerellaceae
UH	UB	0	-8.39304e-05	0.422678	f	Hymenobacteraceae
UH	UB	0	-2.80808e-06	0.422678	f	Erysipelatoclostridiaceae
UH	UB	0	-7.19404e-06	0.422678	f	Gemellaceae
UH	UB	0	-8.54292e-05	0.422678	f	Staphylococcaceae
UH	UB	0	-2.05926e-05	0.422678	f	Christensenellaceae
UH	UB	0	-4.05612e-06	0.422678	f	Clostridia_vadinBB60_group
UH	UB	0	-1.56004e-06	0.422678	f	Clostridiaceae
UH	UB	0	-1.87205e-06	0.422678	f	Butyricicoccaceae
UH	UB	0	-3.14739e-06	0.422678	f	Peptococcaceae
UH	UB	0	-5.39553e-06	0.422678	f	Acidaminococcaceae
UH	UB	0	-9.8918e-06	0.422678	f	Fusobacteriaceae
UH	UB	0	-9.36027e-07	0.422678	f	Acetobacteraceae
UH	UB	0	-4.99214e-06	0.422678	f	Beijerinckiaceae
UH	UB	0	-0.000101616	0.422678	f	Devosiaceae
UH	UB	0	-1.56004e-06	0.422678	f	Rickettsiaceae
UH	UB	0	-9.149e-06	0.422678	f	Alcaligenaceae
UH	UB	0	-6.29478e-06	0.422678	f	Neisseriaceae
UH	UB	0	-1.87205e-06	0.422678	f	Diplorickettsiaceae
UH	UB	0	-2.69776e-06	0.422678	f	Victivallaceae
UH	UB	0	-3.12009e-06	0.422678	f	Chthoniobacteraceae
UH	UB	0	-4.85598e-05	0.422678	g	Corynebacterium
UH	UB	0	-5.84516e-06	0.422678	g	Rathayibacter
UH	UB	0	-0.000716256	0.422678	g	Arthrobacter
UH	UB	0	-6.74441e-06	0.422678	g	Bacteroidales_RF16_group
UH	UB	0	-1.40404e-06	0.422678	g	F082
UH	UB	0	-2.34007e-06	0.422678	g	p-251-o5
UH	UB	0	-8.99255e-06	0.422678	g	Prevotellaceae_UCG-003
UH	UB	0	-1.40404e-06	0.422678	g	dgA-11_gut_group
UH	UB	0	-2.24814e-06	0.422678	g	Parabacteroides
UH	UB	0	-7.80022e-07	0.422678	g	Aurantisolimonas
UH	UB	0	-4.19652e-05	0.422678	g	Hymenobacter
UH	UB	0	-9.36027e-07	0.422678	g	Spirosoma
UH	UB	0	-2.24814e-06	0.422678	g	[Anaerorhabdus]_furcosa_group
UH	UB	0	-2.18406e-06	0.422678	g	Turicibacter
UH	UB	0	-2.24814e-06	0.422678	g	Lactococcus
UH	UB	0	-1.24804e-06	0.422678	g	Streptococcus
UH	UB	0	-3.59702e-06	0.422678	g	Gemella
UH	UB	0	-7.19404e-06	0.422678	g	Auricoccus-Abyssicoccus
UH	UB	0	-3.55206e-05	0.422678	g	Staphylococcus
UH	UB	0	-1.02963e-05	0.422678	g	Christensenellaceae_R-7_group
UH	UB	0	-2.02806e-06	0.422678	g	Clostridia_vadinBB60_group
UH	UB	0	-7.80022e-07	0.422678	g	Clostridium_sensu_stricto_1
UH	UB	0	-2.24814e-06	0.422678	g	Dorea
UH	UB	0	-9.36027e-07	0.422678	g	UCG-009
UH	UB	0	-1.09203e-06	0.422678	g	Colidextribacter
UH	UB	0	-3.59702e-06	0.422678	g	Oscillibacter
UH	UB	0	-1.09203e-06	0.422678	g	[Eubacterium]_brachy_group
UH	UB	0	-6.29478e-06	0.422678	g	Anaerococcus
UH	UB	0	-3.14739e-06	0.422678	g	Peptoniphilus
UH	UB	0	-2.69776e-06	0.422678	g	Phascolarctobacterium
UH	UB	0	-4.9459e-06	0.422678	g	Fusobacterium
UH	UB	0	-2.49607e-06	0.422678	g	Methylobacterium-Methylorubrum
UH	UB	0	-5.08079e-05	0.422678	g	Devosia
UH	UB	0	-4.49627e-06	0.422678	g	Pseudochrobactrum
UH	UB	0	-7.80022e-07	0.422678	g	Rickettsia
UH	UB	0	-4.5745e-06	0.422678	g	Achromobacter
UH	UB	0	-3.14739e-06	0.422678	g	Neisseria
UH	UB	0	-9.36027e-07	0.422678	g	Rickettsiella
UH	UB	0	-3.77687e-05	0.422678	g	Escherichia-Shigella
UH	UB	0	-2.00226e-06	0.422678	g	Psychrobacter
UH	UB	0	-1.56004e-06	0.422678	g	LD29
UH	UB	0	-1.00113e-06	0.422678	s	Psychrobacter_alimentarius
UH	UB	-8.19304e-05	-0.0151795	0.463403	f	Pseudomonadaceae
UH	UB	-4.09652e-05	-0.00758977	0.463403	g	Pseudomonas
UH	UB	-0.000611338	-0.0270879	0.473289	f	Flavobacteriaceae
UH	UB	0	-6.80918e-05	0.49084	o	Erysipelotrichales
UH	UB	0	-3.99436e-05	0.49084	f	Erysipelotrichaceae
UH	UB	0	2.75458e-05	0.50391	g	Dyadobacter
UH	UB	0	-3.06064e-05	0.562549	o	Sphingomonadales
UH	UB	0	-0.000107255	0.562549	f	Rikenellaceae
UH	UB	0	-2.61418e-05	0.562549	f	[Eubacterium]_coprostanoligenes_group
UH	UB	0	-3.77913e-05	0.562549	f	Peptostreptococcales-Tissierellales
UH	UB	0	-2.04043e-05	0.562549	f	Sphingomonadaceae
UH	UB	0	-1.88035e-05	0.562549	g	Rikenellaceae_RC9_gut_group
UH	UB	0	-4.7581e-05	0.562549	g	Mycoplasma
UH	UB	0	-1.30709e-05	0.562549	g	[Eubacterium]_coprostanoligenes_group
UH	UB	0	-1.02021e-05	0.562549	g	Sphingomonas
UH	UB	-0.00162406	-0.0297956	0.612587	p	Bacteroidota
UH	UB	0.006058	-0.0391984	0.612587	o	Sphingobacteriales
UH	UB	0.00403867	-0.0261322	0.612587	f	Sphingobacteriaceae
UH	UB	0	2.82806e-06	0.619657	f	Comamonadaceae
UH	UB	0	-4.10166e-06	0.619657	g	Erysipelothrix
UH	UB	0	-0.000330993	0.679157	o	Enterobacterales
UH	UB	-0.000133253	0.0975457	0.679988	o	Xanthomonadales
UH	UB	-1.60041e-07	0.000572867	0.719918	g	Phyllobacterium
UH	UB	0	0.0209068	0.744125	s	Stenotrophomonas_rhizophila
UH	UB	-8.99255e-06	-0.0071342	0.753665	g	Sphingobacterium
UH	UB	-1.01177e-05	0.00010592	0.768278	o	Rickettsiales
UH	UB	-9.66521e-05	0.0720053	0.768278	f	Xanthomonadaceae
UH	UB	-0.000531408	0.091113	0.778866	p	Proteobacteria
UH	UB	-0.00176816	0.0889063	0.778866	c	Gammaproteobacteria
UH	UB	0	-0.0239263	0.782864	o	Corynebacteriales
UH	UB	0	4.12753e-05	0.782864	o	Burkholderiales
UH	UB	0	-0.0158537	0.782864	f	Nocardiaceae
UH	UB	0	-0.00792687	0.782864	g	Rhodococcus
UH	UB	0	-7.77456e-07	0.782864	g	Ruminococcus
UH	UB	0	0.00268862	0.804004	s	Chryseobacterium_piscium
UH	UB	1.31257e-05	0.00114067	0.815335	f	Rhizobiaceae
UH	UB	0	1.21051e-06	0.823704	p	Campilobacterota
UH	UB	0	4.84203e-06	0.823704	p	Campilobacterota
UH	UB	0	4.84203e-06	0.823704	c	Campylobacteria
UH	UB	0	3.63152e-06	0.823704	o	Campylobacterales
UH	UB	0	2.42102e-06	0.823704	f	Helicobacteraceae
UH	UB	0	1.21051e-06	0.823704	g	Helicobacter
UH	UB	-2.64145e-05	0.046465	0.854813	g	Stenotrophomonas
UH	UB	-0.000109304	0.108305	0.859684	p	Actinobacteriota
UH	UB	-4.93986e-05	0.108348	0.859684	c	Actinobacteria
UH	UB	-0.0238593	-0.0485863	0.859684	o	Flavobacteriales
UH	UB	-2.87327e-05	0.0696524	0.859684	f	Micrococcaceae
UH	UB	0.000333091	0.0175977	0.866511	p	Proteobacteria
UH	UB	0.00209506	-0.00583564	0.866511	g	Pedobacter
UH	UB	0	-2.51501e-06	0.890403	o	Acholeplasmatales
UH	UB	0	-1.67667e-06	0.890403	f	Acholeplasmataceae
UH	UB	0	-8.38337e-07	0.890403	g	Anaeroplasma
UH	UB	0.0179748	-0.00497719	0.904861	f	Weeksellaceae
UH	UB	1.96885e-05	0.00154021	0.907038	o	Rhizobiales
UH	UB	0	3.29426e-05	0.922085	p	Cyanobacteria
UH	UB	0	3.42915e-05	0.922085	p	Cyanobacteria
UH	UB	0	3.42915e-05	0.922085	c	Cyanobacteriia
UH	UB	0	0.0117118	0.922085	g	Paenarthrobacter
UH	UB	-3.76293e-05	0.027334	0.953011	p	Actinobacteriota
UH	UB	-8.24261e-05	0.10493	0.953011	o	Micrococcales
UH	UB	0.00595206	-0.118165	0.955089	p	Bacteroidota
UH	UB	0.00595206	-0.118165	0.955089	c	Bacteroidia
UH	UB	0	-3.84264e-05	1	o	Mycoplasmatales
UH	UB	0	-7.7941e-06	1	o	Caulobacterales
UH	UB	0	-2.64206e-05	1	f	Mycoplasmataceae
UH	UB	0	-5.19607e-06	1	f	Caulobacteraceae
UH	UB	0	-6.86538e-05	1	f	Enterobacteriaceae
UH	UB	0.00893716	-0.00114589	1	g	Chryseobacterium
UH	UB	0	-9.62828e-05	1	g	Mucilaginibacter
UH	UB	0	-3.23311e-06	1	g	Paraclostridium
UH	UB	0	-9.5807e-06	1	g	Tissierella
UH	UB	0	-2.59803e-06	1	g	Brevundimonas
UH	UB	0	0		k	Bacteria
UH	UB	0	0		p	Spirochaetota
UH	UB	0	0		p	Spirochaetota
UH	UB	0	0		c	Vampirivibrionia
UH	UB	0	0		c	Spirochaetia
UH	UB	0	0		o	Gastranaerophilales
UH	UB	0	0		o	Clostridia
UH	UB	0	0		o	Eubacteriales
UH	UB	0	0		o	Aeromonadales
UH	UB	0	0		o	Legionellales
UH	UB	0	0		o	Spirochaetales
UH	UB	0	0		f	Bacteroidales_UCG-001
UH	UB	0	0		f	Gastranaerophilales
UH	UB	0	0		f	Planococcaceae
UH	UB	0	0		f	Hungateiclostridiaceae
UH	UB	0	0		f	Eubacteriaceae
UH	UB	0	0		f	Defluviitaleaceae
UH	UB	0	0		f	Oscillospirales
UH	UB	0	0		f	Succinivibrionaceae
UH	UB	0	0		f	Burkholderiaceae
UH	UB	0	0		f	Legionellaceae
UH	UB	0	0		f	Spirochaetaceae
UH	UB	0	0		g	Bacteroidales_UCG-001
UH	UB	0	0		g	Prevotellaceae_UCG-001
UH	UB	0	0		g	Ferruginibacter
UH	UB	0	0		g	Ulvibacter
UH	UB	0	0		g	Gastranaerophilales
UH	UB	0	0		g	Sporosarcina
UH	UB	0	0		g	Pseudoramibacter
UH	UB	0	0		g	Defluviitaleaceae_UCG-011
UH	UB	0	0		g	[Eubacterium]_ventriosum_group
UH	UB	0	0		g	Hydrogenoanaerobacterium
UH	UB	0	0		g	Peptostreptococcus
UH	UB	0	0		g	Ruminobacter
UH	UB	0	0		g	Burkholderia-Caballeronia-Paraburkholderia
UH	UB	0	0		g	Legionella
UH	UB	0	0		g	Treponema
UH	UB	0	0		s	Peptoniphilus_duerdenii
