# Supplementary material for: Exploring the microbiome of two uterine sites in cows
Source: Sci Rep. 2023 Oct 31;13:18768. doi: 10.1038/s41598-023-46093-0 (PMC10618249; doi:10.1038/s41598-023-46093-0)
Supplement: Supplementary file 5 — Supplementary Information 5. [file 41598_2023_46093_MOESM5_ESM.xlsx]

## Sheet: Venn_Matrix_Site
UB and UH	UB	UH
Anaerococcus	Streptococcus	Ochrobactrum
Flavobacterium	Arthrobacter	Paeniglutamicibacter
Clostridia_UCG-014	Vagococcus	Herminiimonas
Chryseobacterium	Dorea	Ureaplasma
Brevundimonas	Bacteroidales_UCG-001	Ferruginibacter
Sphingomonas	Phascolarctobacterium	Burkholderia-Caballeronia-Paraburkholderia
Anaeroplasma	Prevotellaceae_UCG-001	Ignatzschineria
UCG-010	Pseudochrobactrum
Paenibacillus	Sporosarcina
Pseudomonas	Colidextribacter
Acinetobacter	Gemella
Sphingobacterium	Ulvibacter
Pedobacter	Aurantisolimonas
Peptostreptococcus	Monoglobus
Phyllobacterium	Romboutsia
Tissierella	Turicibacter
Rhodococcus	Psychrobacter
Rikenellaceae_RC9_gut_group	Hymenobacter
Christensenellaceae_R-7_group	Acetitomaculum
Ruminococcus	p-2534-18B5_gut_group
Alloprevotella	Lachnospiraceae_NK3A20_group
UCG-005	Defluviitaleaceae_UCG-011
[Eubacterium]_coprostanoligenes_group	Neisseria
Stenotrophomonas	Corynebacterium
Mycoplasma	[Eubacterium]_hallii_group
Paenarthrobacter	Staphylococcus
Prevotellaceae_UCG-004	Mailhella
Helicobacter	LD29
Dyadobacter	Auricoccus-Abyssicoccus
Bacillus	Peptoniphilus
Mucilaginibacter	Ruminobacter
Erysipelothrix	NK4A214_group
Paraclostridium	Rathayibacter
	[Eubacterium]_ventriosum_group
	[Eubacterium]_brachy_group
	Treponema
	Rickettsiella
	Olsenella
	p-251-o5
	Bacteroides
	Gastranaerophilales
	RF39
	Parabacteroides
	Prevotellaceae_UCG-003
	Clostridium_sensu_stricto_1
	Pseudoramibacter
	Hydrogenoanaerobacterium
	Lachnospiraceae_UCG-010
	Mogibacterium
	Izemoplasmatales
	WCHB1-41
	Lactococcus
	Alistipes
	Escherichia-Shigella
	Achromobacter
	Solobacterium
	dgA-11_gut_group
	Bacteroidales_RF16_group
	[Ruminococcus]_gauvreauii_group
	[Anaerorhabdus]_furcosa_group
	F082
	Devosia
	UCG-009
	Methylobacterium-Methylorubrum
	Fusobacterium
	Family_XIII_AD3011_group
	Oscillibacter
	Spirosoma
	Buchnera
	Legionella
	Rickettsia
	Clostridia_vadinBB60_group
